# Supplementary material for: Effect of Renamezin upon attenuation of renal function decline in pre-dialysis chronic kidney disease patients: 24-week prospective observational cohort study
Source: PLoS One. 2021 Jun 7;16(6):e0252186. doi: 10.1371/journal.pone.0252186 (PMC8183994; doi:10.1371/journal.pone.0252186)
Supplement: S1 Data — (XLSX) [file pone.0252186.s001.xlsx]

## Sheet: Sheet1
subjno	DCMNAME	DCMSUBNM	INVSITE	INV	CPEVENT	VISIT	SUBEVE	ACTEVENT	REPEATSN	QUALIFYV	ENTRCHK	EFVAL01	EFVAL01E	EFVAL01F	EFVAL02	EFVAL02E	EFVAL02F
01-003	EF	EF	RNMS1_01	RNMS1_I_01	DAY 170±10	10	0	10	1		Check	3.3		3.3	20.1		20.1
01-003	EF	EF	RNMS1_01	RNMS1_I_01	DAY 0	0	0	0	1		Check	3.2		3.2	20.9		20.9
01-004	EF	EF	RNMS1_01	RNMS1_I_01	DAY 170±10	10	0	10	1		Check	1.5		1.5	48.6		48.6
01-004	EF	EF	RNMS1_01	RNMS1_I_01	DAY 0	0	0	0	1		Check	2		2.0	34.9		34.9
01-005	EF	EF	RNMS1_01	RNMS1_I_01	DAY 170±10	10	0	10	1		Check	2.8		2.8	13.8		13.8
01-005	EF	EF	RNMS1_01	RNMS1_I_01	DAY 0	0	0	0	1		Check	4.8		4.8	8.8		8.8
01-006	EF	EF	RNMS1_01	RNMS1_I_01	DAY 170±10	10	0	10	1		Check	2		2.0	34.9		34.9
01-006	EF	EF	RNMS1_01	RNMS1_I_01	DAY 0	0	0	0	1		Check	2.1		2.1	33		33.0
01-007	EF	EF	RNMS1_01	RNMS1_I_01	DAY 170±10	10	0	10	1		Check	4.8		4.8	12.7		12.7
01-007	EF	EF	RNMS1_01	RNMS1_I_01	DAY 0	0	0	0	1		Check	3.5		3.5	18.3		18.3
01-008	EF	EF	RNMS1_01	RNMS1_I_01	DAY 170±10	10	0	10	1		Check	2.9		2.9	23		23.0
01-008	EF	EF	RNMS1_01	RNMS1_I_01	DAY 0	0	0	0	1		Check	2.1		2.1	33.4		33.4
01-011	EF	EF	RNMS1_01	RNMS1_I_01	DAY 170±10	10	0	10	1		Check	2.1		2.1	33.3		33.3
01-011	EF	EF	RNMS1_01	RNMS1_I_01	DAY 0	0	0	0	1		Check	2.4		2.4	28.5		28.5
01-012	EF	EF	RNMS1_01	RNMS1_I_01	DAY 170±10	10	0	10	1		Check	2.4		2.4	27.9		27.9
01-012	EF	EF	RNMS1_01	RNMS1_I_01	DAY 0	0	0	0	1		Check	2.3		2.3	29.4		29.4
01-015	EF	EF	RNMS1_01	RNMS1_I_01	DAY 170±10	10	0	10	1		Check	3.3		3.3	20.6		20.6
01-015	EF	EF	RNMS1_01	RNMS1_I_01	DAY 0	0	0	0	1		Check	3.3		3.3	21.4		21.4
01-024	EF	EF	RNMS1_01	RNMS1_I_01	DAY 170±10	10	0	10	1		Check	3.2		3.2	19.5		19.5
01-024	EF	EF	RNMS1_01	RNMS1_I_01	DAY 0	0	0	0	1		Check	3.3		3.3	18.9		18.9
01-028	EF	EF	RNMS1_01	RNMS1_I_01	DAY 170±10	10	0	10	1		Check	2.4		2.4	30.8		30.8
01-028	EF	EF	RNMS1_01	RNMS1_I_01	DAY 0	0	0	0	1		Check	2		2.0	38.2		38.2
01-032	EF	EF	RNMS1_01	RNMS1_I_01	DAY 170±10	10	0	10	1		Check	1.5		1.5	50.7		50.7
01-032	EF	EF	RNMS1_01	RNMS1_I_01	DAY 0	0	0	0	1		Check	2.1		2.1	34.5		34.5
01-033	EF	EF	RNMS1_01	RNMS1_I_01	DAY 170±10	10	0	10	1		Check	4.5		4.5	10.7		10.7
01-033	EF	EF	RNMS1_01	RNMS1_I_01	DAY 0	0	0	0	1		Check	4.9		4.9	9.7		9.7
01-037	EF	EF	RNMS1_01	RNMS1_I_01	DAY 170±10	10	0	10	1		Check	3.3		3.3	14.2		14.2
01-037	EF	EF	RNMS1_01	RNMS1_I_01	DAY 0	0	0	0	1		Check	3.1		3.1	15.3		15.3
01-038	EF	EF	RNMS1_01	RNMS1_I_01	DAY 170±10	10	0	10	1		Check	2.2		2.2	32.9		32.9
01-038	EF	EF	RNMS1_01	RNMS1_I_01	DAY 0	0	0	0	1		Check	2.6		2.6	27.1		27.1
01-041	EF	EF	RNMS1_01	RNMS1_I_01	DAY 170±10	10	0	10	1		Check	4.2		4.2	15.9		15.9
01-041	EF	EF	RNMS1_01	RNMS1_I_01	DAY 0	0	0	0	1		Check	3.5		3.5	19.8		19.8
01-042	EF	EF	RNMS1_01	RNMS1_I_01	DAY 170±10	10	0	10	1		Check	2.3		2.3	23.3		23.3
01-042	EF	EF	RNMS1_01	RNMS1_I_01	DAY 0	0	0	0	1		Check	2.4		2.4	22.3		22.3
01-043	EF	EF	RNMS1_01	RNMS1_I_01	DAY 170±10	10	0	10	1		Check	5.1		5.1	11.8		11.8
01-043	EF	EF	RNMS1_01	RNMS1_I_01	DAY 0	0	0	0	1		Check	4		4.0	15.7		15.7
01-044	EF	EF	RNMS1_01	RNMS1_I_01	DAY 170±10	10	0	10	1		Check	2.2		2.2	23.5		23.5
01-044	EF	EF	RNMS1_01	RNMS1_I_01	DAY 0	0	0	0	1		Check	2.2		2.2	23.5		23.5
01-045	EF	EF	RNMS1_01	RNMS1_I_01	DAY 170±10	10	0	10	1		Check	6		6.0	8.9		8.9
01-045	EF	EF	RNMS1_01	RNMS1_I_01	DAY 0	0	0	0	1		Check	4.2		4.2	13.4		13.4
01-046	EF	EF	RNMS1_01	RNMS1_I_01	DAY 170±10	10	0	10	1		Check	2.4		2.4	32.3		32.3
01-046	EF	EF	RNMS1_01	RNMS1_I_01	DAY 0	0	0	0	1		Check	2.3		2.3	36.1		36.1
01-050	EF	EF	RNMS1_01	RNMS1_I_01	DAY 170±10	10	0	10	1		Check	1.8		1.8	37.1		37.1
01-050	EF	EF	RNMS1_01	RNMS1_I_01	DAY 0	0	0	0	1		Check	2.2		2.2	31.3		31.3
01-051	EF	EF	RNMS1_01	RNMS1_I_01	DAY 170±10	10	0	10	1		Check	2.3		2.3	27.9		27.9
01-051	EF	EF	RNMS1_01	RNMS1_I_01	DAY 0	0	0	0	1		Check	2.6		2.6	25.8		25.8
02-005	EF	EF	RNMS1_02	RNMS1_I_02	DAY 170±10	10	0	10	1		Check	3.6		3.6	18.1		18.1
02-005	EF	EF	RNMS1_02	RNMS1_I_02	DAY 0	0	0	0	1		Check	3.5		3.5	18.4		18.4
02-017	EF	EF	RNMS1_02	RNMS1_I_02	DAY 170±10	10	0	10	1		Check	2.2		2.2	28.5		28.5
02-017	EF	EF	RNMS1_02	RNMS1_I_02	DAY 0	0	0	0	1		Check	2.1		2.1	30		30.0
02-022	EF	EF	RNMS1_02	RNMS1_I_02	DAY 170±10	10	0	10	1		Check	4.4		4.4	13.6		13.6
02-022	EF	EF	RNMS1_02	RNMS1_I_02	DAY 0	0	0	0	1		Check	3.3		3.3	18.6		18.6
02-028	EF	EF	RNMS1_02	RNMS1_I_02	DAY 170±10	10	0	10	1		Check	1.9		1.9	27		27.0
02-028	EF	EF	RNMS1_02	RNMS1_I_02	DAY 0	0	0	0	1		Check	2.1		2.1	24		24.0
02-031	EF	EF	RNMS1_02	RNMS1_I_02	DAY 170±10	10	0	10	1		Check	5		5.0	12.2		12.2
02-031	EF	EF	RNMS1_02	RNMS1_I_02	DAY 0	0	0	0	1		Check	3.1		3.1	22		22.0
02-032	EF	EF	RNMS1_02	RNMS1_I_02	DAY 170±10	10	0	10	1		Check	2.5	2.54	2.54	26		26.0
02-032	EF	EF	RNMS1_02	RNMS1_I_02	DAY 0	0	0	0	1		Check	2.3	2.25	2.25	29.1	29.10	29.10
02-033	EF	EF	RNMS1_02	RNMS1_I_02	DAY 170±10	10	0	10	1		Check	2.8	2.80	2.80	21.6		21.6
02-033	EF	EF	RNMS1_02	RNMS1_I_02	DAY 0	0	0	0	1		Check	2.4		2.4	30.1		30.1
02-035	EF	EF	RNMS1_02	RNMS1_I_02	DAY 170±10	10	0	10	1		Check	1.9	1.85	1.85	38.6		38.6
02-035	EF	EF	RNMS1_02	RNMS1_I_02	DAY 0	0	0	0	1		Check	2.5		2.5	27.7		27.7
02-044	EF	EF	RNMS1_02	RNMS1_I_02	DAY 170±10	10	0	10	1		Check	2.3		2.3	22.1		22.1
02-044	EF	EF	RNMS1_02	RNMS1_I_02	DAY 0	0	0	0	1		Check	2.2		2.2	23.6		23.6
02-050	EF	EF	RNMS1_02	RNMS1_I_02	DAY 170±10	10	0	10	1		Check	3		3.0	14.9		14.9
02-050	EF	EF	RNMS1_02	RNMS1_I_02	DAY 0	0	0	0	1		Check	2.7	2.70	2.70	16.9		16.9
03-002	EF	EF	RNMS1_03	RNMS1_I_03	DAY 170±10	10	0	10	1		Check	2.3		2.3	32.5		32.5
03-002	EF	EF	RNMS1_03	RNMS1_I_03	DAY 0	0	0	0	1		Check	2.6		2.6	28.3		28.3
03-003	EF	EF	RNMS1_03	RNMS1_I_03	DAY 170±10	10	0	10	1		Check	2.8		2.8	17.6		17.6
03-003	EF	EF	RNMS1_03	RNMS1_I_03	DAY 0	0	0	0	1		Check	2.2		2.2	22.8		22.8
03-004	EF	EF	RNMS1_03	RNMS1_I_03	DAY 170±10	10	0	10	1		Check	2.1		2.1	33.4		33.4
03-004	EF	EF	RNMS1_03	RNMS1_I_03	DAY 0	0	0	0	1		Check	2.2		2.2	30.4		30.4
03-005	EF	EF	RNMS1_03	RNMS1_I_03	DAY 170±10	10	0	10	1		Check	3.5		3.5	19.1		19.1
03-005	EF	EF	RNMS1_03	RNMS1_I_03	DAY 0	0	0	0	1		Check	3.4		3.4	19.3		19.3
03-007	EF	EF	RNMS1_03	RNMS1_I_03	DAY 170±10	10	0	10	1		Check	2.7		2.7	17.6		17.6
03-007	EF	EF	RNMS1_03	RNMS1_I_03	DAY 0	0	0	0	1		Check	2.1		2.1	24.2		24.2
03-008	EF	EF	RNMS1_03	RNMS1_I_03	DAY 170±10	10	0	10	1		Check	2.7		2.7	26.3		26.3
03-008	EF	EF	RNMS1_03	RNMS1_I_03	DAY 0	0	0	0	1		Check	2.7		2.7	25.5		25.5
03-009	EF	EF	RNMS1_03	RNMS1_I_03	DAY 170±10	10	0	10	1		Check	2.8		2.8	23.2		23.2
03-009	EF	EF	RNMS1_03	RNMS1_I_03	DAY 0	0	0	0	1		Check	2.7		2.7	24.8		24.8
03-010	EF	EF	RNMS1_03	RNMS1_I_03	DAY 170±10	10	0	10	1		Check	3.3		3.3	18.1		18.1
03-010	EF	EF	RNMS1_03	RNMS1_I_03	DAY 0	0	0	0	1		Check	2.9		2.9	22.3		22.3
03-011	EF	EF	RNMS1_03	RNMS1_I_03	DAY 170±10	10	0	10	1		Check	2.5		2.5	30.1		30.1
03-011	EF	EF	RNMS1_03	RNMS1_I_03	DAY 0	0	0	0	1		Check	2.2		2.2	34.4		34.4
03-013	EF	EF	RNMS1_03	RNMS1_I_03	DAY 170±10	10	0	10	1		Check	3.2		3.2	20.1		20.1
03-013	EF	EF	RNMS1_03	RNMS1_I_03	DAY 0	0	0	0	1		Check	3.2		3.2	19.9		19.9
03-016	EF	EF	RNMS1_03	RNMS1_I_03	DAY 170±10	10	0	10	1		Check	4.3		4.3	10.7		10.7
03-016	EF	EF	RNMS1_03	RNMS1_I_03	DAY 0	0	0	0	1		Check	3.6		3.6	13.4		13.4
03-017	EF	EF	RNMS1_03	RNMS1_I_03	DAY 170±10	10	0	10	1		Check	2.6		2.6	26.3		26.3
03-017	EF	EF	RNMS1_03	RNMS1_I_03	DAY 0	0	0	0	1		Check	2.5		2.5	27.9		27.9
03-020	EF	EF	RNMS1_03	RNMS1_I_03	DAY 170±10	10	0	10	1		Check	2.5		2.5	20.5		20.5
03-020	EF	EF	RNMS1_03	RNMS1_I_03	DAY 0	0	0	0	1		Check	2.3		2.3	20.8		20.8
03-021	EF	EF	RNMS1_03	RNMS1_I_03	DAY 170±10	10	0	10	1		Check	2.8		2.8	24.9		24.9
03-021	EF	EF	RNMS1_03	RNMS1_I_03	DAY 0	0	0	0	1		Check	2.6		2.6	26.6		26.6
03-023	EF	EF	RNMS1_03	RNMS1_I_03	DAY 170±10	10	0	10	1		Check	4.3		4.3	11		11.0
03-023	EF	EF	RNMS1_03	RNMS1_I_03	DAY 0	0	0	0	1		Check	3.9		3.9	12.3		12.3
03-024	EF	EF	RNMS1_03	RNMS1_I_03	DAY 170±10	10	0	10	1		Check	3.2		3.2	21.6		21.6
03-024	EF	EF	RNMS1_03	RNMS1_I_03	DAY 0	0	0	0	1		Check	2.7		2.7	26.3		26.3
03-026	EF	EF	RNMS1_03	RNMS1_I_03	DAY 170±10	10	0	10	1		Check	2.6		2.6	18.5		18.5
03-026	EF	EF	RNMS1_03	RNMS1_I_03	DAY 0	0	0	0	1		Check	2.4		2.4	20.2		20.2
03-027	EF	EF	RNMS1_03	RNMS1_I_03	DAY 170±10	10	0	10	1		Check	1.9		1.9	27.9		27.9
03-027	EF	EF	RNMS1_03	RNMS1_I_03	DAY 0	0	0	0	1		Check	2.1		2.1	24.2		24.2
03-029	EF	EF	RNMS1_03	RNMS1_I_03	DAY 170±10	10	0	10	1		Check	3.4		3.4	15.3		15.3
03-029	EF	EF	RNMS1_03	RNMS1_I_03	DAY 0	0	0	0	1		Check	4.2		4.2	11.9		11.9
03-032	EF	EF	RNMS1_03	RNMS1_I_03	DAY 170±10	10	0	10	1		Check	3.5		3.5	13.8		13.8
03-032	EF	EF	RNMS1_03	RNMS1_I_03	DAY 0	0	0	0	1		Check	2.1		2.1	25.3		25.3
03-036	EF	EF	RNMS1_03	RNMS1_I_03	DAY 170±10	10	0	10	1		Check	2.1		2.1	25.4		25.4
03-036	EF	EF	RNMS1_03	RNMS1_I_03	DAY 0	0	0	0	1		Check	2.1		2.1	25.9		25.9
03-039	EF	EF	RNMS1_03	RNMS1_I_03	DAY 170±10	10	0	10	1		Check	2.4		2.4	27.3		27.3
03-039	EF	EF	RNMS1_03	RNMS1_I_03	DAY 0	0	0	0	1		Check	2.3		2.3	29.8		29.8
03-040	EF	EF	RNMS1_03	RNMS1_I_03	DAY 170±10	10	0	10	1		Check	2.2		2.2	30.9		30.9
03-040	EF	EF	RNMS1_03	RNMS1_I_03	DAY 0	0	0	0	1		Check	2.1		2.1	32.6		32.6
03-043	EF	EF	RNMS1_03	RNMS1_I_03	DAY 170±10	10	0	10	1		Check	2.3		2.3	30.5		30.5
03-043	EF	EF	RNMS1_03	RNMS1_I_03	DAY 0	0	0	0	1		Check	2.7		2.7	24.8		24.8
03-044	EF	EF	RNMS1_03	RNMS1_I_03	DAY 170±10	10	0	10	1		Check	1.7		1.7	30.6		30.6
03-044	EF	EF	RNMS1_03	RNMS1_I_03	DAY 0	0	0	0	1		Check	2		2.0	25.9		25.9
03-045	EF	EF	RNMS1_03	RNMS1_I_03	DAY 170±10	10	0	10	1		Check	2.9		2.9	17.6		17.6
03-045	EF	EF	RNMS1_03	RNMS1_I_03	DAY 0	0	0	0	1		Check	2.8		2.8	18.6		18.6
03-047	EF	EF	RNMS1_03	RNMS1_I_03	DAY 170±10	10	0	10	1		Check	4.3		4.3	14.7		14.7
03-047	EF	EF	RNMS1_03	RNMS1_I_03	DAY 0	0	0	0	1		Check	3		3.0	22.1		22.1
03-048	EF	EF	RNMS1_03	RNMS1_I_03	DAY 170±10	10	0	10	1		Check	3		3.0	22.7		22.7
03-048	EF	EF	RNMS1_03	RNMS1_I_03	DAY 0	0	0	0	1		Check	2.6		2.6	26.9		26.9
03-052	EF	EF	RNMS1_03	RNMS1_I_03	DAY 170±10	10	0	10	1		Check	3.1		3.1	20.4		20.4
03-052	EF	EF	RNMS1_03	RNMS1_I_03	DAY 0	0	0	0	1		Check	3.4		3.4	18.5		18.5
03-053	EF	EF	RNMS1_03	RNMS1_I_03	DAY 170±10	10	0	10	1		Check	2.3		2.3	23.4		23.4
03-053	EF	EF	RNMS1_03	RNMS1_I_03	DAY 0	0	0	0	1		Check	2.2		2.2	24.3		24.3
03-057	EF	EF	RNMS1_03	RNMS1_I_03	DAY 170±10	10	0	10	1		Check	1.9		1.9	35.5		35.5
03-057	EF	EF	RNMS1_03	RNMS1_I_03	DAY 0	0	0	0	1		Check	2.4		2.4	30.8		30.8
03-058	EF	EF	RNMS1_03	RNMS1_I_03	DAY 170±10	10	0	10	1		Check	2.1		2.1	32.8		32.8
03-058	EF	EF	RNMS1_03	RNMS1_I_03	DAY 0	0	0	0	1		Check	2.3		2.3	29.5		29.5
03-059	EF	EF	RNMS1_03	RNMS1_I_03	DAY 170±10	10	0	10	1		Check	3.4		3.4	20.6		20.6
03-059	EF	EF	RNMS1_03	RNMS1_I_03	DAY 0	0	0	0	1		Check	2.8		2.8	25.4		25.4
03-060	EF	EF	RNMS1_03	RNMS1_I_03	DAY 170±10	10	0	10	1		Check	3.6		3.6	13		13.0
03-060	EF	EF	RNMS1_03	RNMS1_I_03	DAY 0	0	0	0	1		Check	2.4		2.4	20.6		20.6
03-062	EF	EF	RNMS1_03	RNMS1_I_03	DAY 170±10	10	0	10	1		Check	4.5		4.5	10.6		10.6
03-062	EF	EF	RNMS1_03	RNMS1_I_03	DAY 0	0	0	0	1		Check	3.7		3.7	13.2		13.2
03-063	EF	EF	RNMS1_03	RNMS1_I_03	DAY 170±10	10	0	10	1		Check	4.9		4.9	10.1		10.1
03-063	EF	EF	RNMS1_03	RNMS1_I_03	DAY 0	0	0	0	1		Check	3.2		3.2	16.5		16.5
03-065	EF	EF	RNMS1_03	RNMS1_I_03	DAY 170±10	10	0	10	1		Check	2.3		2.3	21.1		21.1
03-065	EF	EF	RNMS1_03	RNMS1_I_03	DAY 0	0	0	0	1		Check	2.2		2.2	22.1		22.1
03-068	EF	EF	RNMS1_03	RNMS1_I_03	DAY 170±10	10	0	10	1		Check	2.5		2.5	21.2		21.2
03-068	EF	EF	RNMS1_03	RNMS1_I_03	DAY 0	0	0	0	1		Check	2.6		2.6	19.9		19.9
04-001	EF	EF	RNMS1_04	RNMS1_I_04	DAY 170±10	10	0	10	1		Check	2.7		2.7	22.7		22.7
04-001	EF	EF	RNMS1_04	RNMS1_I_04	DAY 0	0	0	0	1		Check	2		2.0	32.8		32.8
04-003	EF	EF	RNMS1_04	RNMS1_I_04	DAY 170±10	10	0	10	1		Check	1.8		1.8	40.6		40.6
04-003	EF	EF	RNMS1_04	RNMS1_I_04	DAY 0	0	0	0	1		Check	2		2.0	35.7		35.7
04-007	EF	EF	RNMS1_04	RNMS1_I_04	DAY 170±10	10	0	10	1		Check	3		3.0	15.1		15.1
04-007	EF	EF	RNMS1_04	RNMS1_I_04	DAY 0	0	0	0	1		Check	3.2		3.2	13.9		13.9
04-008	EF	EF	RNMS1_04	RNMS1_I_04	DAY 170±10	10	0	10	1		Check	2.9		2.9	13.9		13.9
04-008	EF	EF	RNMS1_04	RNMS1_I_04	DAY 0	0	0	0	1		Check	2.8		2.8	14.6		14.6
04-009	EF	EF	RNMS1_04	RNMS1_I_04	DAY 170±10	10	0	10	1		Check	1.8		1.8	38.4		38.4
04-009	EF	EF	RNMS1_04	RNMS1_I_04	DAY 0	0	0	0	1		Check	2		2.0	33.8		33.8
04-010	EF	EF	RNMS1_04	RNMS1_I_04	DAY 170±10	10	0	10	1		Check	1.8		1.8	40		40.0
04-010	EF	EF	RNMS1_04	RNMS1_I_04	DAY 0	0	0	0	1		Check	2.2		2.2	31.6		31.6
04-012	EF	EF	RNMS1_04	RNMS1_I_04	DAY 170±10	10	0	10	1		Check	1.8		1.8	25.3		25.3
04-012	EF	EF	RNMS1_04	RNMS1_I_04	DAY 0	0	0	0	1		Check	2.1		2.1	21.1		21.1
04-016	EF	EF	RNMS1_04	RNMS1_I_04	DAY 170±10	10	0	10	1		Check	2		2.0	34.5		34.5
04-016	EF	EF	RNMS1_04	RNMS1_I_04	DAY 0	0	0	0	1		Check	2		2.0	34.5		34.5
04-017	EF	EF	RNMS1_04	RNMS1_I_04	DAY 170±10	10	0	10	1		Check	1.7		1.7	33.9		33.9
04-017	EF	EF	RNMS1_04	RNMS1_I_04	DAY 0	0	0	0	1		Check	2		2.0	27.9		27.9
04-019	EF	EF	RNMS1_04	RNMS1_I_04	DAY 170±10	10	0	10	1		Check	4		4.0	17.5		17.5
04-019	EF	EF	RNMS1_04	RNMS1_I_04	DAY 0	0	0	0	1		Check	3.4		3.4	21.3		21.3
04-021	EF	EF	RNMS1_04	RNMS1_I_04	DAY 170±10	10	0	10	1		Check	2.8		2.8	16.4		16.4
04-021	EF	EF	RNMS1_04	RNMS1_I_04	DAY 0	0	0	0	1		Check	2		2.0	24.8		24.8
04-025	EF	EF	RNMS1_04	RNMS1_I_04	DAY 170±10	10	0	10	1		Check	2.5		2.5	27.5		27.5
04-025	EF	EF	RNMS1_04	RNMS1_I_04	DAY 0	0	0	0	1		Check	2.6		2.6	26.2		26.2
04-027	EF	EF	RNMS1_04	RNMS1_I_04	DAY 170±10	10	0	10	1		Check	2.2		2.2	30		30.0
04-027	EF	EF	RNMS1_04	RNMS1_I_04	DAY 0	0	0	0	1		Check	2.4		2.4	27.3		27.3
04-030	EF	EF	RNMS1_04	RNMS1_I_04	DAY 170±10	10	0	10	1		Check	1.9		1.9	33.5		33.5
04-030	EF	EF	RNMS1_04	RNMS1_I_04	DAY 0	0	0	0	1		Check	2		2.0	31.7		31.7
05-001	EF	EF	RNMS1_05	RNMS1_I_05	DAY 170±10	10	0	10	1		Check	2		2.0	30		30.0
05-001	EF	EF	RNMS1_05	RNMS1_I_05	DAY 0	0	0	0	1		Check	2.3		2.3	26		26.0
05-004	EF	EF	RNMS1_05	RNMS1_I_05	DAY 170±10	10	0	10	1		Check	2.9		2.9	19		19.0
05-004	EF	EF	RNMS1_05	RNMS1_I_05	DAY 0	0	0	0	1		Check	2.6		2.6	22		22.0
05-005	EF	EF	RNMS1_05	RNMS1_I_05	DAY 170±10	10	0	10	1		Check	4.2		4.2	12		12.0
05-005	EF	EF	RNMS1_05	RNMS1_I_05	DAY 0	0	0	0	1		Check	3.9		3.9	13		13.0
05-007	EF	EF	RNMS1_05	RNMS1_I_05	DAY 170±10	10	0	10	1		Check	1.8		1.8	33		33
05-007	EF	EF	RNMS1_05	RNMS1_I_05	DAY 0	0	0	0	1		Check	2.1		2.1	28		28.0
05-008	EF	EF	RNMS1_05	RNMS1_I_05	DAY 170±10	10	0	10	1		Check	2.5		2.5	22		22.0
05-008	EF	EF	RNMS1_05	RNMS1_I_05	DAY 0	0	0	0	1		Check	2.1		2.1	22		22.0
05-010	EF	EF	RNMS1_05	RNMS1_I_05	DAY 170±10	10	0	10	1		Check	2.4		2.4	24		24.0
05-010	EF	EF	RNMS1_05	RNMS1_I_05	DAY 0	0	0	0	1		Check	2		2.0	30		30.0
05-011	EF	EF	RNMS1_05	RNMS1_I_05	DAY 170±10	10	0	10	1		Check	2.3		2.3	21		21.0
05-011	EF	EF	RNMS1_05	RNMS1_I_05	DAY 0	0	0	0	1		Check	2.2		2.2	23		23.0
05-012	EF	EF	RNMS1_05	RNMS1_I_05	DAY 170±10	10	0	10	1		Check	2.4		2.4	23		23.0
05-012	EF	EF	RNMS1_05	RNMS1_I_05	DAY 0	0	0	0	1		Check	2.4		2.4	23		23.0
05-013	EF	EF	RNMS1_05	RNMS1_I_05	DAY 170±10	10	0	10	1		Check	2.7		2.7	23		23.0
05-013	EF	EF	RNMS1_05	RNMS1_I_05	DAY 0	0	0	0	1		Check	2.7		2.7	23		23.0
05-014	EF	EF	RNMS1_05	RNMS1_I_05	DAY 170±10	10	0	10	1		Check	2.4		2.4	20		20.0
05-014	EF	EF	RNMS1_05	RNMS1_I_05	DAY 0	0	0	0	1		Check	2.3		2.3	20		20
05-015	EF	EF	RNMS1_05	RNMS1_I_05	DAY 170±10	10	0	10	1		Check	2		2.0	30		30.0
05-015	EF	EF	RNMS1_05	RNMS1_I_05	DAY 0	0	0	0	1		Check	2.1		2.1	28		28.0
05-016	EF	EF	RNMS1_05	RNMS1_I_05	DAY 170±10	10	0	10	1		Check	2.1		2.1	28		28.0
05-016	EF	EF	RNMS1_05	RNMS1_I_05	DAY 0	0	0	0	1		Check	2.2	2.15	2.15	29		29.0
05-017	EF	EF	RNMS1_05	RNMS1_I_05	DAY 170±10	10	0	10	1		Check	1.9		1.9	32		32.0
05-017	EF	EF	RNMS1_05	RNMS1_I_05	DAY 0	0	0	0	1		Check	2.3		2.3	25		25.0
05-018	EF	EF	RNMS1_05	RNMS1_I_05	DAY 170±10	10	0	10	1		Check	5.3		5.3	9		9.0
05-018	EF	EF	RNMS1_05	RNMS1_I_05	DAY 0	0	0	0	1		Check	4		4.0	13		13.0
05-019	EF	EF	RNMS1_05	RNMS1_I_05	DAY 170±10	10	0	10	1		Check	2.2		2.2	21		21.0
05-019	EF	EF	RNMS1_05	RNMS1_I_05	DAY 0	0	0	0	1		Check	2		2.0	23		23.0
06-001	EF	EF	RNMS1_06	RNMS1_I_06	DAY 170±10	10	0	10	1		Check	4.5		4.5	13.4		13.4
06-001	EF	EF	RNMS1_06	RNMS1_I_06	DAY 0	0	0	0	1		Check	3.1	3.06	3.06	20.9		20.9
06-002	EF	EF	RNMS1_06	RNMS1_I_06	DAY 170±10	10	0	10	1		Check	3.1		3.1	20.1		20.1
06-002	EF	EF	RNMS1_06	RNMS1_I_06	DAY 0	0	0	0	1		Check	2.8	2.81	2.81	22.2		22.2
06-003	EF	EF	RNMS1_06	RNMS1_I_06	DAY 170±10	10	0	10	1		Check	2		2.0	33.1		33.1
06-003	EF	EF	RNMS1_06	RNMS1_I_06	DAY 0	0	0	0	1		Check	2	2.02	2.02	33		33.0
06-005	EF	EF	RNMS1_06	RNMS1_I_06	DAY 170±10	10	0	10	1		Check	4.7		4.7	13.9		13.9
06-005	EF	EF	RNMS1_06	RNMS1_I_06	DAY 0	0	0	0	1		Check	4.5		4.5	14.4		14.4
06-007	EF	EF	RNMS1_06	RNMS1_I_06	DAY 170±10	10	0	10	1		Check	2.4		2.4	29.1		29.1
06-007	EF	EF	RNMS1_06	RNMS1_I_06	DAY 0	0	0	0	1		Check	2.7	2.68	2.68	26.1		26.1
06-008	EF	EF	RNMS1_06	RNMS1_I_06	DAY 170±10	10	0	10	1		Check	1.7		1.7	33		33.0
06-008	EF	EF	RNMS1_06	RNMS1_I_06	DAY 0	0	0	0	1		Check	2.3		2.3	22.6		22.6
06-009	EF	EF	RNMS1_06	RNMS1_I_06	DAY 170±10	10	0	10	1		Check	2.6		2.6	18.7		18.7
06-009	EF	EF	RNMS1_06	RNMS1_I_06	DAY 0	0	0	0	1		Check	2.6		2.6	18.6		18.6
06-010	EF	EF	RNMS1_06	RNMS1_I_06	DAY 170±10	10	0	10	1		Check	2.9		2.9	16		16.0
06-010	EF	EF	RNMS1_06	RNMS1_I_06	DAY 0	0	0	0	1		Check	4.1		4.1	10.6		10.6
06-011	EF	EF	RNMS1_06	RNMS1_I_06	DAY 170±10	10	0	10	1		Check	3.2		3.2	20.1		20.1
06-011	EF	EF	RNMS1_06	RNMS1_I_06	DAY 0	0	0	0	1		Check	2.7		2.7	24.3		24.3
06-012	EF	EF	RNMS1_06	RNMS1_I_06	DAY 170±10	10	0	10	1		Check	7.4		7.4	7.8		7.8
06-012	EF	EF	RNMS1_06	RNMS1_I_06	DAY 0	0	0	0	1		Check	4.2		4.2	14.7		14.7
06-015	EF	EF	RNMS1_06	RNMS1_I_06	DAY 170±10	10	0	10	1		Check	2		2.0	34.4		34.4
06-015	EF	EF	RNMS1_06	RNMS1_I_06	DAY 0	0	0	0	1		Check	2.1		2.1	32.1		32.1
06-016	EF	EF	RNMS1_06	RNMS1_I_06	DAY 170±10	10	0	10	1		Check	1.8		1.8	35.1		35.1
06-016	EF	EF	RNMS1_06	RNMS1_I_06	DAY 0	0	0	0	1		Check	2.2		2.2	28.9		28.9
06-017	EF	EF	RNMS1_06	RNMS1_I_06	DAY 170±10	10	0	10	1		Check	4		4.0	11.3		11.3
06-017	EF	EF	RNMS1_06	RNMS1_I_06	DAY 0	0	0	0	1		Check	3.1	3.12	3.12	3.1		3.1
06-018	EF	EF	RNMS1_06	RNMS1_I_06	DAY 170±10	10	0	10	1		Check	3.4		3.4	18		18.0
06-018	EF	EF	RNMS1_06	RNMS1_I_06	DAY 0	0	0	0	1		Check	2.4		2.4	26.7		26.7
06-020	EF	EF	RNMS1_06	RNMS1_I_06	DAY 170±10	10	0	10	1		Check	2.6		2.6	17.7		17.7
06-020	EF	EF	RNMS1_06	RNMS1_I_06	DAY 0	0	0	0	1		Check	2.5		2.5	18.4		18.4
06-023	EF	EF	RNMS1_06	RNMS1_I_06	DAY 170±10	10	0	10	1		Check	2.3		2.3	28.2		28.2
06-023	EF	EF	RNMS1_06	RNMS1_I_06	DAY 0	0	0	0	1		Check	2.7		2.7	23.5		23.5
06-025	EF	EF	RNMS1_06	RNMS1_I_06	DAY 170±10	10	0	10	1		Check	1.8		1.8	37		37.0
06-025	EF	EF	RNMS1_06	RNMS1_I_06	DAY 0	0	0	0	1		Check	2.1		2.1	34.4		34.4
06-027	EF	EF	RNMS1_06	RNMS1_I_06	DAY 170±10	10	0	10	1		Check	1.8		1.8	37		37.0
06-027	EF	EF	RNMS1_06	RNMS1_I_06	DAY 0	0	0	0	1		Check	2.1		2.1	31.9		31.9
06-028	EF	EF	RNMS1_06	RNMS1_I_06	DAY 170±10	10	0	10	1		Check	3		3.0	22.4		22.4
06-028	EF	EF	RNMS1_06	RNMS1_I_06	DAY 0	0	0	0	1		Check	2.8		2.8	24.2		24.2
06-029	EF	EF	RNMS1_06	RNMS1_I_06	DAY 170±10	10	0	10	1		Check	2.1		2.1	30.3		30.3
06-029	EF	EF	RNMS1_06	RNMS1_I_06	DAY 0	0	0	0	1		Check	2.2		2.2	29.9		29.9
06-031	EF	EF	RNMS1_06	RNMS1_I_06	DAY 170±10	10	0	10	1		Check	2.5		2.5	24.8		24.8
06-031	EF	EF	RNMS1_06	RNMS1_I_06	DAY 0	0	0	0	1		Check	2.5		2.5	25.3		25.3
06-032	EF	EF	RNMS1_06	RNMS1_I_06	DAY 170±10	10	0	10	1		Check	2.4		2.4	26.6		26.6
06-032	EF	EF	RNMS1_06	RNMS1_I_06	DAY 0	0	0	0	1		Check	2.9		2.9	21.7		21.7
06-033	EF	EF	RNMS1_06	RNMS1_I_06	DAY 170±10	10	0	10	1		Check	3.8		3.8	11.9		11.9
06-033	EF	EF	RNMS1_06	RNMS1_I_06	DAY 0	0	0	0	1		Check	3.1		3.1	15		15.0
06-034	EF	EF	RNMS1_06	RNMS1_I_06	DAY 170±10	10	0	10	1		Check	2.5		2.5	26.6		26.6
06-034	EF	EF	RNMS1_06	RNMS1_I_06	DAY 0	0	0	0	1		Check	2.3		2.3	28.9		28.9
06-036	EF	EF	RNMS1_06	RNMS1_I_06	DAY 170±10	10	0	10	1		Check	2.3		2.3	27		27.0
06-036	EF	EF	RNMS1_06	RNMS1_I_06	DAY 0	0	0	0	1		Check	2.1		2.1	30.1		30.1
06-037	EF	EF	RNMS1_06	RNMS1_I_06	DAY 170±10	10	0	10	1		Check	4.5		4.5	9.3		9.3
06-037	EF	EF	RNMS1_06	RNMS1_I_06	DAY 0	0	0	0	1		Check	4.3		4.3	9.8		9.8
06-038	EF	EF	RNMS1_06	RNMS1_I_06	DAY 170±10	10	0	10	1		Check	3		3.0	20.3		20.3
06-038	EF	EF	RNMS1_06	RNMS1_I_06	DAY 0	0	0	0	1		Check	2.8		2.8	22.3		22.3
06-041	EF	EF	RNMS1_06	RNMS1_I_06	DAY 170±10	10	0	10	1		Check	2.1		2.1	31.5		31.5
06-041	EF	EF	RNMS1_06	RNMS1_I_06	DAY 0	0	0	0	1		Check	2.4		2.4	26.8		26.8
06-042	EF	EF	RNMS1_06	RNMS1_I_06	DAY 170±10	10	0	10	1		Check	2.8		2.8	26.6		26.6
06-042	EF	EF	RNMS1_06	RNMS1_I_06	DAY 0	0	0	0	1		Check	2.2		2.2	34.5		34.5
06-046	EF	EF	RNMS1_06	RNMS1_I_06	DAY 170±10	10	0	10	1		Check	2		2.0	23.6		23.6
06-046	EF	EF	RNMS1_06	RNMS1_I_06	DAY 0	0	0	0	1		Check	2.1		2.1	22.2		22.2
06-047	EF	EF	RNMS1_06	RNMS1_I_06	DAY 170±10	10	0	10	1		Check	2.2		2.2	28.9		28.9
06-047	EF	EF	RNMS1_06	RNMS1_I_06	DAY 0	0	0	0	1		Check	2.1		2.1	30.3		30.3
07-002	EF	EF	RNMS1_07	RNMS1_I_07	DAY 170±10	10	0	10	1		Check	2.2		2.2	35		35.0
07-002	EF	EF	RNMS1_07	RNMS1_I_07	DAY 0	0	0	0	1		Check	2.5		2.5	30		30.0
07-003	EF	EF	RNMS1_07	RNMS1_I_07	DAY 170±10	10	0	10	1		Check	1.9		1.9	33		33.0
07-003	EF	EF	RNMS1_07	RNMS1_I_07	DAY 0	0	0	0	1		Check	2.1		2.1	35		35.0
07-004	EF	EF	RNMS1_07	RNMS1_I_07	DAY 170±10	10	0	10	1		Check	2		2.0	34		34.0
07-004	EF	EF	RNMS1_07	RNMS1_I_07	DAY 0	0	0	0	1		Check	2.5		2.5	27		27.0
07-005	EF	EF	RNMS1_07	RNMS1_I_07	DAY 170±10	10	0	10	1		Check	2.7		2.7	23		23.0
07-005	EF	EF	RNMS1_07	RNMS1_I_07	DAY 0	0	0	0	1		Check	2.4		2.4	26		26.0
07-006	EF	EF	RNMS1_07	RNMS1_I_07	DAY 170±10	10	0	10	1		Check	2.2		2.2	19		19.0
07-006	EF	EF	RNMS1_07	RNMS1_I_07	DAY 0	0	0	0	1		Check	2.6		2.6	15		15.0
07-007	EF	EF	RNMS1_07	RNMS1_I_07	DAY 170±10	10	0	10	1		Check	2.9		2.9	23		23.0
07-007	EF	EF	RNMS1_07	RNMS1_I_07	DAY 0	0	0	0	1		Check	2.9		2.9	23		23.0
07-008	EF	EF	RNMS1_07	RNMS1_I_07	DAY 170±10	10	0	10	1		Check	3.8		3.8	14		14.0
07-008	EF	EF	RNMS1_07	RNMS1_I_07	DAY 0	0	0	0	1		Check	3.4		3.4	19		19.0
07-010	EF	EF	RNMS1_07	RNMS1_I_07	DAY 170±10	10	0	10	1		Check	2.2		2.2	28		28.0
07-010	EF	EF	RNMS1_07	RNMS1_I_07	DAY 0	0	0	0	1		Check	2.2		2.2	28		28.0
07-012	EF	EF	RNMS1_07	RNMS1_I_07	DAY 170±10	10	0	10	1		Check	4		4.0	15		15.0
07-012	EF	EF	RNMS1_07	RNMS1_I_07	DAY 0	0	0	0	1		Check	2.9		2.9	22		22.0
07-013	EF	EF	RNMS1_07	RNMS1_I_07	DAY 170±10	10	0	10	1		Check	2.2		2.2	20		20.0
07-013	EF	EF	RNMS1_07	RNMS1_I_07	DAY 0	0	0	0	1		Check	2.4		2.4	18		18.0
07-014	EF	EF	RNMS1_07	RNMS1_I_07	DAY 170±10	10	0	10	1		Check	2.5		2.5	18		18.0
07-014	EF	EF	RNMS1_07	RNMS1_I_07	DAY 0	0	0	0	1		Check	2.3		2.3	20		20.0
07-015	EF	EF	RNMS1_07	RNMS1_I_07	DAY 170±10	10	0	10	1		Check	2.1		2.1	30		30.0
07-015	EF	EF	RNMS1_07	RNMS1_I_07	DAY 0	0	0	0	1		Check	2.2		2.2	27		27.0
07-016	EF	EF	RNMS1_07	RNMS1_I_07	DAY 170±10	10	0	10	1		Check	2.3		2.3	29		29.0
07-016	EF	EF	RNMS1_07	RNMS1_I_07	DAY 0	0	0	0	1		Check	2.3		2.3	26		26.0
07-017	EF	EF	RNMS1_07	RNMS1_I_07	DAY 170±10	10	0	10	1		Check	3.1		3.1	20		20.0
07-017	EF	EF	RNMS1_07	RNMS1_I_07	DAY 0	0	0	0	1		Check	2.5		2.5	25		25.0
07-018	EF	EF	RNMS1_07	RNMS1_I_07	DAY 170±10	10	0	10	1		Check	1.7		1.7	39		39.0
07-018	EF	EF	RNMS1_07	RNMS1_I_07	DAY 0	0	0	0	1		Check	2.1		2.1	31		31.0
07-019	EF	EF	RNMS1_07	RNMS1_I_07	DAY 170±10	10	0	10	1		Check	2.9		2.9	19		19.0
07-019	EF	EF	RNMS1_07	RNMS1_I_07	DAY 0	0	0	0	1		Check	2.7		2.7	21		21.0
07-020	EF	EF	RNMS1_07	RNMS1_I_07	DAY 170±10	10	0	10	1		Check	1.8		1.8	35		35.0
07-020	EF	EF	RNMS1_07	RNMS1_I_07	DAY 0	0	0	0	1		Check	2.1		2.1	28		28.0
07-021	EF	EF	RNMS1_07	RNMS1_I_07	DAY 170±10	10	0	10	1		Check	3.4		3.4	16		16.0
07-021	EF	EF	RNMS1_07	RNMS1_I_07	DAY 0	0	0	0	1		Check	3		3.0	19		19.0
09-001	EF	EF	RNMS1_09	RNMS1_I_09	DAY 170±10	10	0	10	1		Check	5.6		5.6	10.2		10.2
09-001	EF	EF	RNMS1_09	RNMS1_I_09	DAY 0	0	0	0	1		Check	4.4		4.4	13.9		13.9
09-003	EF	EF	RNMS1_09	RNMS1_I_09	DAY 170±10	10	0	10	1		Check	4.2		4.2	11.7		11.7
09-003	EF	EF	RNMS1_09	RNMS1_I_09	DAY 0	0	0	0	1		Check	2.9		2.9	18.6		18.6
09-007	EF	EF	RNMS1_09	RNMS1_I_09	DAY 170±10	10	0	10	1		Check	3.1		3.1	26.6		26.6
09-007	EF	EF	RNMS1_09	RNMS1_I_09	DAY 0	0	0	0	1		Check	3.1		3.1	26.4		26.4
09-008	EF	EF	RNMS1_09	RNMS1_I_09	DAY 170±10	10	0	10	1		Check	4		4.0	11.7		11.7
09-008	EF	EF	RNMS1_09	RNMS1_I_09	DAY 0	0	0	0	1		Check	2		2.0	26.2		26.2
09-010	EF	EF	RNMS1_09	RNMS1_I_09	DAY 170±10	10	0	10	1		Check	4		4.0	14.5		14.5
09-010	EF	EF	RNMS1_09	RNMS1_I_09	DAY 0	0	0	0	1		Check	3.9		3.9	15.3		15.3
09-012	EF	EF	RNMS1_09	RNMS1_I_09	DAY 170±10	10	0	10	1		Check	2.2		2.2	32.2		32.2
09-012	EF	EF	RNMS1_09	RNMS1_I_09	DAY 0	0	0	0	1		Check	2.3		2.3	27.6		27.6
09-013	EF	EF	RNMS1_09	RNMS1_I_09	DAY 170±10	10	0	10	1		Check	3.1		3.1	16.3		16.3
09-013	EF	EF	RNMS1_09	RNMS1_I_09	DAY 0	0	0	0	1		Check	2.8	2.75	2.75	18.9		18.9
09-015	EF	EF	RNMS1_09	RNMS1_I_09	DAY 170±10	10	0	10	1		Check	2.7		2.7	23.6		23.6
09-015	EF	EF	RNMS1_09	RNMS1_I_09	DAY 0	0	0	0	1		Check	2.8		2.8	23.2		23.2
09-017	EF	EF	RNMS1_09	RNMS1_I_09	DAY 170±10	10	0	10	1		Check	4.6		4.6	15.1		15.1
09-017	EF	EF	RNMS1_09	RNMS1_I_09	DAY 0	0	0	0	1		Check	4.5		4.5	48		48.0
09-020	EF	EF	RNMS1_09	RNMS1_I_09	DAY 170±10	10	0	10	1		Check	4.6		4.6	9.1	9.10	9.10
09-020	EF	EF	RNMS1_09	RNMS1_I_09	DAY 0	0	0	0	1		Check	3.5		3.5	12.9		12.9
09-021	EF	EF	RNMS1_09	RNMS1_I_09	DAY 170±10	10	0	10	1		Check	2.6		2.6	20.8		20.8
09-021	EF	EF	RNMS1_09	RNMS1_I_09	DAY 0	0	0	0	1		Check	2.6		2.6	20.4		20.4
09-022	EF	EF	RNMS1_09	RNMS1_I_09	DAY 170±10	10	0	10	1		Check	3.3		3.3	16.4		16.4
09-022	EF	EF	RNMS1_09	RNMS1_I_09	DAY 0	0	0	0	1		Check	2.7		2.7	21.2		21.2
10-001	EF	EF	RNMS1_10	RNMS1_I_10	DAY 170±10	10	0	10	1		Check	6.6		6.6	8.4		8.4
10-001	EF	EF	RNMS1_10	RNMS1_I_10	DAY 0	0	0	0	1		Check	4.4		4.4	13.8		13.8
10-002	EF	EF	RNMS1_10	RNMS1_I_10	DAY 170±10	10	0	10	1		Check	5.8		5.8	7.6		7.6
10-002	EF	EF	RNMS1_10	RNMS1_I_10	DAY 0	0	0	0	1		Check	4.3		4.3	11.1		11.1
10-003	EF	EF	RNMS1_10	RNMS1_I_10	DAY 170±10	10	0	10	1		Check	2.3		2.3	32.6		32.6
10-003	EF	EF	RNMS1_10	RNMS1_I_10	DAY 0	0	0	0	1		Check	2.1		2.1	36.6		36.6
10-005	EF	EF	RNMS1_10	RNMS1_I_10	DAY 170±10	10	0	10	1		Check	3.8		3.8	17.4		17.4
10-005	EF	EF	RNMS1_10	RNMS1_I_10	DAY 0	0	0	0	1		Check	3.1		3.1	22.3		22.3
10-006	EF	EF	RNMS1_10	RNMS1_I_10	DAY 170±10	10	0	10	1		Check	5.3		5.3	8.1		8.1
10-006	EF	EF	RNMS1_10	RNMS1_I_10	DAY 0	0	0	0	1		Check	4.1		4.1	11.2		11.2
10-007	EF	EF	RNMS1_10	RNMS1_I_10	DAY 170±10	10	0	10	1		Check	3.4		3.4	12.2		12.2
10-007	EF	EF	RNMS1_10	RNMS1_I_10	DAY 0	0	0	0	1		Check	3.5		3.5	11.8		11.8
10-008	EF	EF	RNMS1_10	RNMS1_I_10	DAY 170±10	10	0	10	1		Check	3.6		3.6	15.7		15.7
10-008	EF	EF	RNMS1_10	RNMS1_I_10	DAY 0	0	0	0	1		Check	2.3		2.3	27		27.0
10-009	EF	EF	RNMS1_10	RNMS1_I_10	DAY 170±10	10	0	10	1		Check	2.5		2.5	16.9		16.9
10-009	EF	EF	RNMS1_10	RNMS1_I_10	DAY 0	0	0	0	1		Check	2.2		2.2	19.9		19.9
10-011	EF	EF	RNMS1_10	RNMS1_I_10	DAY 170±10	10	0	10	1		Check	2.5		2.5	23.7		23.7
10-011	EF	EF	RNMS1_10	RNMS1_I_10	DAY 0	0	0	0	1		Check	2		2.0	31.3		31.3
10-012	EF	EF	RNMS1_10	RNMS1_I_10	DAY 170±10	10	0	10	1		Check	4.6		4.6	14.1		14.1
10-012	EF	EF	RNMS1_10	RNMS1_I_10	DAY 0	0	0	0	1		Check	3.7		3.7	18.4		18.4
10-013	EF	EF	RNMS1_10	RNMS1_I_10	DAY 170±10	10	0	10	1		Check	2.9		2.9	21.4		21.4
10-013	EF	EF	RNMS1_10	RNMS1_I_10	DAY 0	0	0	0	1		Check	2.3		2.3	28.3		28.3
10-014	EF	EF	RNMS1_10	RNMS1_I_10	DAY 170±10	10	0	10	1		Check	4.3		4.3	16.3		16.3
10-014	EF	EF	RNMS1_10	RNMS1_I_10	DAY 0	0	0	0	1		Check	4.5		4.5	15.4		15.4
10-015	EF	EF	RNMS1_10	RNMS1_I_10	DAY 170±10	10	0	10	1		Check	4.4		4.4	13		13.0
10-015	EF	EF	RNMS1_10	RNMS1_I_10	DAY 0	0	0	0	1		Check	3.6		3.6	16.6		16.6
10-016	EF	EF	RNMS1_10	RNMS1_I_10	DAY 170±10	10	0	10	1		Check	1.7		1.7	36.7		36.7
10-016	EF	EF	RNMS1_10	RNMS1_I_10	DAY 0	0	0	0	1		Check	2.7		2.7	21.2		21.2
10-017	EF	EF	RNMS1_10	RNMS1_I_10	DAY 170±10	10	0	10	1		Check	3.5		3.5	19.5		19.5
10-017	EF	EF	RNMS1_10	RNMS1_I_10	DAY 0	0	0	0	1		Check	3.5		3.5	19.5		19.5
10-019	EF	EF	RNMS1_10	RNMS1_I_10	DAY 170±10	10	0	10	1		Check	6.8		6.8	7.9		7.9
10-019	EF	EF	RNMS1_10	RNMS1_I_10	DAY 0	0	0	0	1		Check	3.1		3.1	20.5		20.5
10-021	EF	EF	RNMS1_10	RNMS1_I_10	DAY 170±10	10	0	10	1		Check	3.6		3.6	20.5		20.5
10-021	EF	EF	RNMS1_10	RNMS1_I_10	DAY 0	0	0	0	1		Check	2.6		2.6	30.4		30.4
10-022	EF	EF	RNMS1_10	RNMS1_I_10	DAY 170±10	10	0	10	1		Check	2.5		2.5	17.7		17.7
10-022	EF	EF	RNMS1_10	RNMS1_I_10	DAY 0	0	0	0	1		Check	2.5		2.5	17.7		17.7
10-024	EF	EF	RNMS1_10	RNMS1_I_10	DAY 170±10	10	0	10	1		Check	2.1		2.1	21.9		21.9
10-024	EF	EF	RNMS1_10	RNMS1_I_10	DAY 0	0	0	0	1		Check	2.4		2.4	18.8		18.8
10-025	EF	EF	RNMS1_10	RNMS1_I_10	DAY 170±10	10	0	10	1		Check	3.4		3.4	19.8		19.8
10-025	EF	EF	RNMS1_10	RNMS1_I_10	DAY 0	0	0	0	1		Check	3.6		3.6	18.4		18.4
10-026	EF	EF	RNMS1_10	RNMS1_I_10	DAY 170±10	10	0	10	1		Check	3		3.0	23.2		23.2
10-026	EF	EF	RNMS1_10	RNMS1_I_10	DAY 0	0	0	0	1		Check	2.7		2.7	26.3		26.3
10-027	EF	EF	RNMS1_10	RNMS1_I_10	DAY 170±10	10	0	10	1		Check	2.7		2.7	25.6		25.6
10-027	EF	EF	RNMS1_10	RNMS1_I_10	DAY 0	0	0	0	1		Check	2.7		2.7	25.8		25.8
10-028	EF	EF	RNMS1_10	RNMS1_I_10	DAY 170±10	10	0	10	1		Check	2.3		2.3	20.3		20.3
10-028	EF	EF	RNMS1_10	RNMS1_I_10	DAY 0	0	0	0	1		Check	2.5		2.5	18.5		18.5
10-031	EF	EF	RNMS1_10	RNMS1_I_10	DAY 170±10	10	0	10	1		Check	2.6		2.6	25.1		25.1
10-031	EF	EF	RNMS1_10	RNMS1_I_10	DAY 0	0	0	0	1		Check	2.5		2.5	26.5		26.5
10-034	EF	EF	RNMS1_10	RNMS1_I_10	DAY 170±10	10	0	10	1		Check	1.9		1.9	34.7		34.7
10-034	EF	EF	RNMS1_10	RNMS1_I_10	DAY 0	0	0	0	1		Check	2.1		2.1	30.7		30.7
10-035	EF	EF	RNMS1_10	RNMS1_I_10	DAY 170±10	10	0	10	1		Check	2.6		2.6	18.4		18.4
10-035	EF	EF	RNMS1_10	RNMS1_I_10	DAY 0	0	0	0	1		Check	2.9		2.9	16.1		16.1
10-036	EF	EF	RNMS1_10	RNMS1_I_10	DAY 170±10	10	0	10	1		Check	2		2.0	25.3		25.3
10-036	EF	EF	RNMS1_10	RNMS1_I_10	DAY 0	0	0	0	1		Check	2.1		2.1	24		24.0
10-037	EF	EF	RNMS1_10	RNMS1_I_10	DAY 170±10	10	0	10	1		Check	2.1		2.1	28.5		28.5
10-037	EF	EF	RNMS1_10	RNMS1_I_10	DAY 0	0	0	0	1		Check	2.2		2.2	26.9		26.9
10-038	EF	EF	RNMS1_10	RNMS1_I_10	DAY 170±10	10	0	10	1		Check	2.1		2.1	23.7		23.7
10-038	EF	EF	RNMS1_10	RNMS1_I_10	DAY 0	0	0	0	1		Check	2		2.0	25.3		25.3
10-039	EF	EF	RNMS1_10	RNMS1_I_10	DAY 170±10	10	0	10	1		Check	4		4.0	15.1		15.1
10-039	EF	EF	RNMS1_10	RNMS1_I_10	DAY 0	0	0	0	1		Check	3.4		3.4	18.6		18.6
10-040	EF	EF	RNMS1_10	RNMS1_I_10	DAY 170±10	10	0	10	1		Check	2.1		2.1	25.6		25.6
10-040	EF	EF	RNMS1_10	RNMS1_I_10	DAY 0	0	0	0	1		Check	2.2		2.2	24.3		24.3
10-042	EF	EF	RNMS1_10	RNMS1_I_10	DAY 170±10	10	0	10	1		Check	2.5		2.5	23.1		23.1
10-042	EF	EF	RNMS1_10	RNMS1_I_10	DAY 0	0	0	0	1		Check	2.1		2.1	28.5		28.5
10-043	EF	EF	RNMS1_10	RNMS1_I_10	DAY 170±10	10	0	10	1		Check	2.4		2.4	33.9		33.9
10-043	EF	EF	RNMS1_10	RNMS1_I_10	DAY 0	0	0	0	1		Check	2		2.0	42.3		42.3
10-045	EF	EF	RNMS1_10	RNMS1_I_10	DAY 170±10	10	0	10	1		Check	3.7		3.7	20.5		20.5
10-045	EF	EF	RNMS1_10	RNMS1_I_10	DAY 0	0	0	0	1		Check	3.8		3.8	20		20.0
10-046	EF	EF	RNMS1_10	RNMS1_I_10	DAY 170±10	10	0	10	1		Check	3		3.0	20.4		20.4
10-046	EF	EF	RNMS1_10	RNMS1_I_10	DAY 0	0	0	0	1		Check	2.9		2.9	21.4		21.4
10-048	EF	EF	RNMS1_10	RNMS1_I_10	DAY 170±10	10	0	10	1		Check	2.1		2.1	29.7		29.7
10-048	EF	EF	RNMS1_10	RNMS1_I_10	DAY 0	0	0	0	1		Check	3.3		3.3	17.3		17.3
10-049	EF	EF	RNMS1_10	RNMS1_I_10	DAY 170±10	10	0	10	1		Check	3.3		3.3	20.1		20.1
10-049	EF	EF	RNMS1_10	RNMS1_I_10	DAY 0	0	0	0	1		Check	3.9		3.9	16.5		16.5
10-050	EF	EF	RNMS1_10	RNMS1_I_10	DAY 170±10	10	0	10	1		Check	4.7		4.7	11.4		11.4
10-050	EF	EF	RNMS1_10	RNMS1_I_10	DAY 0	0	0	0	1		Check	3.6		3.6	15.8		15.8
10-051	EF	EF	RNMS1_10	RNMS1_I_10	DAY 170±10	10	0	10	1		Check	2.4		2.4	19.3		19.3
10-051	EF	EF	RNMS1_10	RNMS1_I_10	DAY 0	0	0	0	1		Check	2.8		2.8	16		16.0
10-052	EF	EF	RNMS1_10	RNMS1_I_10	DAY 170±10	10	0	10	1		Check	4		4.0	12.9		12.9
10-052	EF	EF	RNMS1_10	RNMS1_I_10	DAY 0	0	0	0	1		Check	2.6		2.6	21.7		21.7
10-053	EF	EF	RNMS1_10	RNMS1_I_10	DAY 170±10	10	0	10	1		Check	1.7		1.7	32.3		32.3
10-053	EF	EF	RNMS1_10	RNMS1_I_10	DAY 0	0	0	0	1		Check	2		2.0	26.7		26.7
10-055	EF	EF	RNMS1_10	RNMS1_I_10	DAY 170±10	10	0	10	1		Check	7.9		7.9	6.1		6.1
10-055	EF	EF	RNMS1_10	RNMS1_I_10	DAY 0	0	0	0	1		Check	3.9		3.9	14.3		14.3
10-056	EF	EF	RNMS1_10	RNMS1_I_10	DAY 170±10	10	0	10	1		Check	2.3		2.3	20.8		20.8
10-056	EF	EF	RNMS1_10	RNMS1_I_10	DAY 0	0	0	0	1		Check	2.6		2.6	18		18.0
10-058	EF	EF	RNMS1_10	RNMS1_I_10	DAY 170±10	10	0	10	1		Check	3		3.0	15.6		15.6
10-058	EF	EF	RNMS1_10	RNMS1_I_10	DAY 0	0	0	0	1		Check	2.5		2.5	19.4		19.4
10-059	EF	EF	RNMS1_10	RNMS1_I_10	DAY 170±10	10	0	10	1		Check	3.1		3.1	18.3		18.3
10-059	EF	EF	RNMS1_10	RNMS1_I_10	DAY 0	0	0	0	1		Check	3.2		3.2	17.7		17.7
10-061	EF	EF	RNMS1_10	RNMS1_I_10	DAY 170±10	10	0	10	1		Check	3.6		3.6	15.8		15.8
10-061	EF	EF	RNMS1_10	RNMS1_I_10	DAY 0	0	0	0	1		Check	4.8		4.8	11.2		11.2
10-062	EF	EF	RNMS1_10	RNMS1_I_10	DAY 170±10	10	0	10	1		Check	1.9		1.9	31.5		31.5
10-062	EF	EF	RNMS1_10	RNMS1_I_10	DAY 0	0	0	0	1		Check	2		2.0	29.8		29.8
10-064	EF	EF	RNMS1_10	RNMS1_I_10	DAY 170±10	10	0	10	1		Check	4.1		4.1	12.5		12.5
10-064	EF	EF	RNMS1_10	RNMS1_I_10	DAY 0	0	0	0	1		Check	4.1		4.1	12.5		12.5
10-065	EF	EF	RNMS1_10	RNMS1_I_10	DAY 170±10	10	0	10	1		Check	2.3		2.3	19.8		19.8
10-065	EF	EF	RNMS1_10	RNMS1_I_10	DAY 0	0	0	0	1		Check	2		2.0	23.4		23.4
10-066	EF	EF	RNMS1_10	RNMS1_I_10	DAY 170±10	10	0	10	1		Check	2.6		2.6	25.3		25.3
10-066	EF	EF	RNMS1_10	RNMS1_I_10	DAY 0	0	0	0	1		Check	3.3		3.3	18.9		18.9
10-067	EF	EF	RNMS1_10	RNMS1_I_10	DAY 170±10	10	0	10	1		Check	2.5		2.5	32.8		32.8
10-067	EF	EF	RNMS1_10	RNMS1_I_10	DAY 0	0	0	0	1		Check	2.4		2.4	34.4		34.4
10-068	EF	EF	RNMS1_10	RNMS1_I_10	DAY 170±10	10	0	10	1		Check	1.9		1.9	26.3		26.3
10-068	EF	EF	RNMS1_10	RNMS1_I_10	DAY 0	0	0	0	1		Check	2		2.0	24.9		24.9
10-069	EF	EF	RNMS1_10	RNMS1_I_10	DAY 170±10	10	0	10	1		Check	2.2		2.2	27.7		27.7
10-069	EF	EF	RNMS1_10	RNMS1_I_10	DAY 0	0	0	0	1		Check	2.7		2.7	21.8		21.8
10-070	EF	EF	RNMS1_10	RNMS1_I_10	DAY 170±10	10	0	10	1		Check	2.1		2.1	23.3		23.3
10-070	EF	EF	RNMS1_10	RNMS1_I_10	DAY 0	0	0	0	1		Check	2.2		2.2	22.2		22.2
10-071	EF	EF	RNMS1_10	RNMS1_I_10	DAY 170±10	10	0	10	1		Check	1.9		1.9	29.7		29.7
10-071	EF	EF	RNMS1_10	RNMS1_I_10	DAY 0	0	0	0	1		Check	2.3		2.3	23.7		23.7
10-072	EF	EF	RNMS1_10	RNMS1_I_10	DAY 170±10	10	0	10	1		Check	3.7		3.7	12.9		12.9
10-072	EF	EF	RNMS1_10	RNMS1_I_10	DAY 0	0	0	0	1		Check	3.5		3.5	13.8		13.8
10-073	EF	EF	RNMS1_10	RNMS1_I_10	DAY 170±10	10	0	10	1		Check	2.5		2.5	19.6		19.6
10-073	EF	EF	RNMS1_10	RNMS1_I_10	DAY 0	0	0	0	1		Check	2.5		2.5	19.6		19.6
10-074	EF	EF	RNMS1_10	RNMS1_I_10	DAY 170±10	10	0	10	1		Check	2.1		2.1	21.9		21.9
10-074	EF	EF	RNMS1_10	RNMS1_I_10	DAY 0	0	0	0	1		Check	2.1		2.1	22.1		22.1
10-075	EF	EF	RNMS1_10	RNMS1_I_10	DAY 170±10	10	0	10	1		Check	1.3		1.3	59.7		59.7
10-075	EF	EF	RNMS1_10	RNMS1_I_10	DAY 0	0	0	0	1		Check	2		2.0	35.5		35.5
10-076	EF	EF	RNMS1_10	RNMS1_I_10	DAY 170±10	10	0	10	1		Check	2.4		2.4	27.7		27.7
10-076	EF	EF	RNMS1_10	RNMS1_I_10	DAY 0	0	0	0	1		Check	3		3.0	21.3		21.3
10-077	EF	EF	RNMS1_10	RNMS1_I_10	DAY 170±10	10	0	10	1		Check	1.9		1.9	29.9		29.9
10-077	EF	EF	RNMS1_10	RNMS1_I_10	DAY 0	0	0	0	1		Check	2.4		2.4	22.7		22.7
10-078	EF	EF	RNMS1_10	RNMS1_I_10	DAY 170±10	10	0	10	1		Check	2.6		2.6	26.4		26.4
10-078	EF	EF	RNMS1_10	RNMS1_I_10	DAY 0	0	0	0	1		Check	2.1		2.1	34.2		34.2
10-079	EF	EF	RNMS1_10	RNMS1_I_10	DAY 170±10	10	0	10	1		Check	2.4		2.4	19.6		19.6
10-079	EF	EF	RNMS1_10	RNMS1_I_10	DAY 0	0	0	0	1		Check	2.5		2.5	18.8		18.8
10-080	EF	EF	RNMS1_10	RNMS1_I_10	DAY 170±10	10	0	10	1		Check	1.6		1.6	34.8		34.8
10-080	EF	EF	RNMS1_10	RNMS1_I_10	DAY 0	0	0	0	1		Check	2.1		2.1	25		25.0
12-001	EF	EF	RNMS1_12	RNMS1_I_12	DAY 170±10	10	0	10	1		Check	3.4		3.4	19		19.0
12-001	EF	EF	RNMS1_12	RNMS1_I_12	DAY 0	0	0	0	1		Check	3.4		3.4	19		19.0
12-005	EF	EF	RNMS1_12	RNMS1_I_12	DAY 170±10	10	0	10	1		Check	3.5		3.5	19		19.0
12-005	EF	EF	RNMS1_12	RNMS1_I_12	DAY 0	0	0	0	1		Check	3.4		3.4	20		20.0
12-006	EF	EF	RNMS1_12	RNMS1_I_12	DAY 170±10	10	0	10	1		Check	2.1		2.1	22		22.0
12-006	EF	EF	RNMS1_12	RNMS1_I_12	DAY 0	0	0	0	1		Check	2.6		2.6	17		17.0
12-007	EF	EF	RNMS1_12	RNMS1_I_12	DAY 170±10	10	0	10	1		Check	1.7		1.7	28		28.0
12-007	EF	EF	RNMS1_12	RNMS1_I_12	DAY 0	0	0	0	1		Check	2.1		2.1	22		22.0
12-009	EF	EF	RNMS1_12	RNMS1_I_12	DAY 170±10	10	0	10	1		Check	3.2		3.2	19		19.0
12-009	EF	EF	RNMS1_12	RNMS1_I_12	DAY 0	0	0	0	1		Check	3		3.0	20		20.0
12-011	EF	EF	RNMS1_12	RNMS1_I_12	DAY 170±10	10	0	10	1		Check	2.7		2.7	17		17.0
12-011	EF	EF	RNMS1_12	RNMS1_I_12	DAY 0	0	0	0	1		Check	2.3		2.3	20		20.0
12-013	EF	EF	RNMS1_12	RNMS1_I_12	DAY 170±10	10	0	10	1		Check	2.8		2.8	19		19.0
12-013	EF	EF	RNMS1_12	RNMS1_I_12	DAY 0	0	0	0	1		Check	2.9		2.9	18		18.0
12-015	EF	EF	RNMS1_12	RNMS1_I_12	DAY 170±10	10	0	10	1		Check	4.8		4.8	13		13.0
12-015	EF	EF	RNMS1_12	RNMS1_I_12	DAY 0	0	0	0	1		Check	3		3.0	22		22.0
12-017	EF	EF	RNMS1_12	RNMS1_I_12	DAY 170±10	10	0	10	1		Check	2.8		2.8	22		22.0
12-017	EF	EF	RNMS1_12	RNMS1_I_12	DAY 0	0	0	0	1		Check	3		3.0	21		21.0
12-018	EF	EF	RNMS1_12	RNMS1_I_12	DAY 170±10	10	0	10	1		Check	2		2.0	36		36.0
12-018	EF	EF	RNMS1_12	RNMS1_I_12	DAY 0	0	0	0	1		Check	2.3		2.3	31		31.0
12-020	EF	EF	RNMS1_12	RNMS1_I_12	DAY 170±10	10	0	10	1		Check	4.6		4.6	13		13.0
12-020	EF	EF	RNMS1_12	RNMS1_I_12	DAY 0	0	0	0	1		Check	3.3		3.3	20		20.0
12-021	EF	EF	RNMS1_12	RNMS1_I_12	DAY 170±10	10	0	10	1		Check	2.6		2.6	18		18.0
12-021	EF	EF	RNMS1_12	RNMS1_I_12	DAY 0	0	0	0	1		Check	2.8		2.8	16		16.0
12-023	EF	EF	RNMS1_12	RNMS1_I_12	DAY 170±10	10	0	10	1		Check	3		3.0	15		15.0
12-023	EF	EF	RNMS1_12	RNMS1_I_12	DAY 0	0	0	0	1		Check	2.5		2.5	19		19.0
12-024	EF	EF	RNMS1_12	RNMS1_I_12	DAY 170±10	10	0	10	1		Check	1.6		1.6	42		42.0
12-024	EF	EF	RNMS1_12	RNMS1_I_12	DAY 0	0	0	0	1		Check	2.3		2.3	27		27.0
12-025	EF	EF	RNMS1_12	RNMS1_I_12	DAY 170±10	10	0	10	1		Check	2.2		2.2	27		27.0
12-025	EF	EF	RNMS1_12	RNMS1_I_12	DAY 0	0	0	0	1		Check	2.3		2.3	25		25.0
12-028	EF	EF	RNMS1_12	RNMS1_I_12	DAY 170±10	10	0	10	1		Check	1.6		1.6	44		44.0
12-028	EF	EF	RNMS1_12	RNMS1_I_12	DAY 0	0	0	0	1		Check	2.4		2.4	27		27.0
12-029	EF	EF	RNMS1_12	RNMS1_I_12	DAY 170±10	10	0	10	1		Check	2.4		2.4	22		22.0
12-029	EF	EF	RNMS1_12	RNMS1_I_12	DAY 0	0	0	0	1		Check	2.7		2.7	19		19.0
12-031	EF	EF	RNMS1_12	RNMS1_I_12	DAY 170±10	10	0	10	1		Check	4.3		4.3	15		15.0
12-031	EF	EF	RNMS1_12	RNMS1_I_12	DAY 0	0	0	0	1		Check	3.4		3.4	20		20.0
12-032	EF	EF	RNMS1_12	RNMS1_I_12	DAY 170±10	10	0	10	1		Check	7		7.0	7		7.0
12-032	EF	EF	RNMS1_12	RNMS1_I_12	DAY 0	0	0	0	1		Check	3.3		3.3	16		16.0
12-035	EF	EF	RNMS1_12	RNMS1_I_12	DAY 170±10	10	0	10	1		Check	3.7		3.7	14		14.0
12-035	EF	EF	RNMS1_12	RNMS1_I_12	DAY 0	0	0	0	1		Check	2.9		2.9	19		19.0
12-036	EF	EF	RNMS1_12	RNMS1_I_12	DAY 170±10	10	0	10	1		Check	5.3		5.3	12		12.0
12-036	EF	EF	RNMS1_12	RNMS1_I_12	DAY 0	0	0	0	1		Check	3.5		3.5	19		19.0
12-042	EF	EF	RNMS1_12	RNMS1_I_12	DAY 170±10	10	0	10	1		Check	3.1		3.1	20		20.0
12-042	EF	EF	RNMS1_12	RNMS1_I_12	DAY 0	0	0	0	1		Check	3.9		3.9	15		15.0
12-043	EF	EF	RNMS1_12	RNMS1_I_12	DAY 170±10	10	0	10	1		Check	2		2.0	31		31.0
12-043	EF	EF	RNMS1_12	RNMS1_I_12	DAY 0	0	0	0	1		Check	2		2.0	31		31.0
13-001	EF	EF	RNMS1_13	RNMS1_I_13	DAY 170±10	10	0	10	1		Check	2		2.0	34.5		34.5
13-001	EF	EF	RNMS1_13	RNMS1_I_13	DAY 0	0	0	0	1		Check	2.5		2.5	26.4		26.4
13-002	EF	EF	RNMS1_13	RNMS1_I_13	DAY 170±10	10	0	10	1		Check	3.3		3.3	17.9		17.9
13-002	EF	EF	RNMS1_13	RNMS1_I_13	DAY 0	0	0	0	1		Check	2.6		2.6	22.4		22.4
13-003	EF	EF	RNMS1_13	RNMS1_I_13	DAY 170±10	10	0	10	1		Check	5.2		5.2	11.6		11.6
13-003	EF	EF	RNMS1_13	RNMS1_I_13	DAY 0	0	0	0	1		Check	3.4		3.4	19.3		19.3
13-005	EF	EF	RNMS1_13	RNMS1_I_13	DAY 170±10	10	0	10	1		Check	3.1		3.1	21.5		21.5
13-005	EF	EF	RNMS1_13	RNMS1_I_13	DAY 0	0	0	0	1		Check	3.2		3.2	21.3		21.3
13-006	EF	EF	RNMS1_13	RNMS1_I_13	DAY 170±10	10	0	10	1		Check	2.6		2.6	24.1		24.1
13-006	EF	EF	RNMS1_13	RNMS1_I_13	DAY 0	0	0	0	1		Check	2.3		2.3	28		28.0
13-007	EF	EF	RNMS1_13	RNMS1_I_13	DAY 170±10	10	0	10	1		Check	3.5		3.5	18.5		18.5
13-007	EF	EF	RNMS1_13	RNMS1_I_13	DAY 0	0	0	0	1		Check	4.2		4.2	14.9		14.9
13-008	EF	EF	RNMS1_13	RNMS1_I_13	DAY 170±10	10	0	10	1		Check	2.2		2.2	22.4		22.4
13-008	EF	EF	RNMS1_13	RNMS1_I_13	DAY 0	0	0	0	1		Check	2.5		2.5	19.3		19.3
13-011	EF	EF	RNMS1_13	RNMS1_I_13	DAY 170±10	10	0	10	1		Check	5.4		5.4	8.7		8.7
13-011	EF	EF	RNMS1_13	RNMS1_I_13	DAY 0	0	0	0	1		Check	4.9		4.9	9.7		9.7
13-012	EF	EF	RNMS1_13	RNMS1_I_13	DAY 170±10	10	0	10	1		Check	3.7		3.7	12.1		12.1
13-012	EF	EF	RNMS1_13	RNMS1_I_13	DAY 0	0	0	0	1		Check	3.9		3.9	11.6		11.6
13-013	EF	EF	RNMS1_13	RNMS1_I_13	DAY 170±10	10	0	10	1		Check	1.6		1.6	42.5		42.5
13-013	EF	EF	RNMS1_13	RNMS1_I_13	DAY 0	0	0	0	1		Check	2		2.0	32.4		32.4
13-014	EF	EF	RNMS1_13	RNMS1_I_13	DAY 170±10	10	0	10	1		Check	3.4		3.4	15.6		15.6
13-014	EF	EF	RNMS1_13	RNMS1_I_13	DAY 0	0	0	0	1		Check	3.3		3.3	18.5		18.5
13-015	EF	EF	RNMS1_13	RNMS1_I_13	DAY 170±10	10	0	10	1		Check	5.1		5.1	12.2		12.2
13-015	EF	EF	RNMS1_13	RNMS1_I_13	DAY 0	0	0	0	1		Check	4.2		4.2	15.3		15.3
13-016	EF	EF	RNMS1_13	RNMS1_I_13	DAY 170±10	10	0	10	1		Check	2.3		2.3	22.3		22.3
13-016	EF	EF	RNMS1_13	RNMS1_I_13	DAY 0	0	0	0	1		Check	2.8		2.8	17.8		17.8
13-017	EF	EF	RNMS1_13	RNMS1_I_13	DAY 170±10	10	0	10	1		Check	3.1		3.1	14.7		14.7
13-017	EF	EF	RNMS1_13	RNMS1_I_13	DAY 0	0	0	0	1		Check	3.2		3.2	14.3		14.3
13-018	EF	EF	RNMS1_13	RNMS1_I_13	DAY 170±10	10	0	10	1		Check	2.1		2.1	33.1		33.1
13-018	EF	EF	RNMS1_13	RNMS1_I_13	DAY 0	0	0	0	1		Check	2.8		2.8	23.5		23.5
13-019	EF	EF	RNMS1_13	RNMS1_I_13	DAY 170±10	10	0	10	1		Check	2.6		2.6	18.4		18.4
13-019	EF	EF	RNMS1_13	RNMS1_I_13	DAY 0	0	0	0	1		Check	2.9		2.9	16		16.0
13-021	EF	EF	RNMS1_13	RNMS1_I_13	DAY 170±10	10	0	10	1		Check	4.1		4.1	10.7		10.7
13-021	EF	EF	RNMS1_13	RNMS1_I_13	DAY 0	0	0	0	1		Check	3.9		3.9	11.4		11.4
13-023	EF	EF	RNMS1_13	RNMS1_I_13	DAY 170±10	10	0	10	1		Check	2.9		2.9	21.5		21.5
13-023	EF	EF	RNMS1_13	RNMS1_I_13	DAY 0	0	0	0	1		Check	3.1		3.1	19.7		19.7
13-024	EF	EF	RNMS1_13	RNMS1_I_13	DAY 170±10	10	0	10	1		Check	4.2		4.2	10.6		10.6
13-024	EF	EF	RNMS1_13	RNMS1_I_13	DAY 0	0	0	0	1		Check	4.4		4.4	10.2		10.2
13-025	EF	EF	RNMS1_13	RNMS1_I_13	DAY 170±10	10	0	10	1		Check	4		4.0	11.4		11.4
13-025	EF	EF	RNMS1_13	RNMS1_I_13	DAY 0	0	0	0	1		Check	4		4.0	11.4		11.4
13-026	EF	EF	RNMS1_13	RNMS1_I_13	DAY 170±10	10	0	10	1		Check	2.5		2.5	27.3		27.3
13-026	EF	EF	RNMS1_13	RNMS1_I_13	DAY 0	0	0	0	1		Check	2.6		2.6	26.1		26.1
13-027	EF	EF	RNMS1_13	RNMS1_I_13	DAY 170±10	10	0	10	1		Check	4.2		4.2	11		11.0
13-027	EF	EF	RNMS1_13	RNMS1_I_13	DAY 0	0	0	0	1		Check	4.3		4.3	10.8		10.8
13-028	EF	EF	RNMS1_13	RNMS1_I_13	DAY 170±10	10	0	10	1		Check	4.8		4.8	9.4		9.4
13-028	EF	EF	RNMS1_13	RNMS1_I_13	DAY 0	0	0	0	1		Check	2.3		2.3	22.1		22.1
13-029	EF	EF	RNMS1_13	RNMS1_I_13	DAY 170±10	10	0	10	1		Check	3.7		3.7	15.8		15.8
13-029	EF	EF	RNMS1_13	RNMS1_I_13	DAY 0	0	0	0	1		Check	2.8		2.8	22.3		22.3
13-031	EF	EF	RNMS1_13	RNMS1_I_13	DAY 170±10	10	0	10	1		Check	4.2		4.2	14.7		14.7
13-031	EF	EF	RNMS1_13	RNMS1_I_13	DAY 0	0	0	0	1		Check	4.2		4.2	15.1		15.1
13-036	EF	EF	RNMS1_13	RNMS1_I_13	DAY 170±10	10	0	10	1		Check	2.7		2.7	23.6		23.6
13-036	EF	EF	RNMS1_13	RNMS1_I_13	DAY 0	0	0	0	1		Check	2.7		2.7	23.2		23.2
13-038	EF	EF	RNMS1_13	RNMS1_I_13	DAY 170±10	10	0	10	1		Check	3.9		3.9	15.7		15.7
13-038	EF	EF	RNMS1_13	RNMS1_I_13	DAY 0	0	0	0	1		Check	3.2		3.2	20.2		20.2
13-042	EF	EF	RNMS1_13	RNMS1_I_13	DAY 170±10	10	0	10	1		Check	3.7		3.7	18.5		18.5
13-042	EF	EF	RNMS1_13	RNMS1_I_13	DAY 0	0	0	0	1		Check	2.8		2.8	25.7		25.7
13-043	EF	EF	RNMS1_13	RNMS1_I_13	DAY 170±10	10	0	10	1		Check	2.3		2.3	28		28.0
13-043	EF	EF	RNMS1_13	RNMS1_I_13	DAY 0	0	0	0	1		Check	2.3		2.3	28.3		28.3
13-044	EF	EF	RNMS1_13	RNMS1_I_13	DAY 170±10	10	0	10	1		Check	5.2		5.2	11.3		11.3
13-044	EF	EF	RNMS1_13	RNMS1_I_13	DAY 0	0	0	0	1		Check	4.5		4.5	13.5		13.5
13-045	EF	EF	RNMS1_13	RNMS1_I_13	DAY 170±10	10	0	10	1		Check	2.4		2.4	27.3		27.3
13-045	EF	EF	RNMS1_13	RNMS1_I_13	DAY 0	0	0	0	1		Check	2.5		2.5	25.8		25.8
13-046	EF	EF	RNMS1_13	RNMS1_I_13	DAY 170±10	10	0	10	1		Check	3.4		3.4	19.7		19.7
13-046	EF	EF	RNMS1_13	RNMS1_I_13	DAY 0	0	0	0	1		Check	3.5		3.5	18.6		18.6
13-047	EF	EF	RNMS1_13	RNMS1_I_13	DAY 170±10	10	0	10	1		Check	3.1		3.1	20.1		20.1
13-047	EF	EF	RNMS1_13	RNMS1_I_13	DAY 0	0	0	0	1		Check	3.1		3.1	20.4		20.4
13-049	EF	EF	RNMS1_13	RNMS1_I_13	DAY 170±10	10	0	10	1		Check	3.9		3.9	11.9		11.9
13-049	EF	EF	RNMS1_13	RNMS1_I_13	DAY 0	0	0	0	1		Check	5		5.0	9		9.0
13-050	EF	EF	RNMS1_13	RNMS1_I_13	DAY 170±10	10	0	10	1		Check	4.9		4.9	12		12.0
13-050	EF	EF	RNMS1_13	RNMS1_I_13	DAY 0	0	0	0	1		Check	4.3		4.3	14.2		14.2
13-051	EF	EF	RNMS1_13	RNMS1_I_13	DAY 170±10	10	0	10	1		Check	3.9		3.9	15.5		15.5
13-051	EF	EF	RNMS1_13	RNMS1_I_13	DAY 0	0	0	0	1		Check	3.5		3.5	17.5		17.5
13-054	EF	EF	RNMS1_13	RNMS1_I_13	DAY 170±10	10	0	10	1		Check	3		3.0	21.3		21.3
13-054	EF	EF	RNMS1_13	RNMS1_I_13	DAY 0	0	0	0	1		Check	2.7		2.7	24		24.0
13-055	EF	EF	RNMS1_13	RNMS1_I_13	DAY 170±10	10	0	10	1		Check	2.7		2.7	23.6		23.6
13-055	EF	EF	RNMS1_13	RNMS1_I_13	DAY 0	0	0	0	1		Check	3.3		3.3	18.3		18.3
13-056	EF	EF	RNMS1_13	RNMS1_I_13	DAY 170±10	10	0	10	1		Check	2.2		2.2	29.9		29.9
13-056	EF	EF	RNMS1_13	RNMS1_I_13	DAY 0	0	0	0	1		Check	2.5		2.5	26.1		26.1
13-057	EF	EF	RNMS1_13	RNMS1_I_13	DAY 170±10	10	0	10	1		Check	2.2		2.2	21.2		21.2
13-057	EF	EF	RNMS1_13	RNMS1_I_13	DAY 0	0	0	0	1		Check	3.1		3.1	14.2		14.2
13-060	EF	EF	RNMS1_13	RNMS1_I_13	DAY 170±10	10	0	10	1		Check	2.3		2.3	27.8		27.8
13-060	EF	EF	RNMS1_13	RNMS1_I_13	DAY 0	0	0	0	1		Check	2.6		2.6	24.2		24.2
14-002	EF	EF	RNMS1_14	RNMS1_I_14	DAY 170±10	10	0	10	1		Check	2.9		2.9	16.6		16.6
14-002	EF	EF	RNMS1_14	RNMS1_I_14	DAY 0	0	0	0	1		Check	2.3		2.3	22		22.0
14-003	EF	EF	RNMS1_14	RNMS1_I_14	DAY 170±10	10	0	10	1		Check	3.6		3.6	13.3		13.3
14-003	EF	EF	RNMS1_14	RNMS1_I_14	DAY 0	0	0	0	1		Check	3		3.0	16.4		16.4
14-004	EF	EF	RNMS1_14	RNMS1_I_14	DAY 170±10	10	0	10	1		Check	2.5		2.5	26.6		26.6
14-004	EF	EF	RNMS1_14	RNMS1_I_14	DAY 0	0	0	0	1		Check	2.2		2.2	30.8		30.8
14-005	EF	EF	RNMS1_14	RNMS1_I_14	DAY 170±10	10	0	10	1		Check	2.6		2.6	25.6		25.6
14-005	EF	EF	RNMS1_14	RNMS1_I_14	DAY 0	0	0	0	1		Check	3.3		3.3	19.4		19.4
14-008	EF	EF	RNMS1_14	RNMS1_I_14	DAY 170±10	10	0	10	1		Check	2.6		2.6	28.4		28.4
14-008	EF	EF	RNMS1_14	RNMS1_I_14	DAY 0	0	0	0	1		Check	2.2		2.2	34.4		34.4
14-009	EF	EF	RNMS1_14	RNMS1_I_14	DAY 170±10	10	0	10	1		Check	6.2		6.2	9.3		9.3
14-009	EF	EF	RNMS1_14	RNMS1_I_14	DAY 0	0	0	0	1		Check	4.7		4.7	12.8		12.8
14-013	EF	EF	RNMS1_14	RNMS1_I_14	DAY 170±10	10	0	10	1		Check	5.2		5.2	8.6		8.6
14-013	EF	EF	RNMS1_14	RNMS1_I_14	DAY 0	0	0	0	1		Check	4.8		4.8	9.4		9.4
14-018	EF	EF	RNMS1_14	RNMS1_I_14	DAY 170±10	10	0	10	1		Check	2.7		2.7	26		26.0
14-018	EF	EF	RNMS1_14	RNMS1_I_14	DAY 0	0	0	0	1		Check	3		3.0	23		23.0
14-020	EF	EF	RNMS1_14	RNMS1_I_14	DAY 170±10	10	0	10	1		Check	6.2		6.2	9.5		9.5
14-020	EF	EF	RNMS1_14	RNMS1_I_14	DAY 0	0	0	0	1		Check	4.5		4.5	13.7		13.7
14-021	EF	EF	RNMS1_14	RNMS1_I_14	DAY 170±10	10	0	10	1		Check	3.1		3.1	20.9		20.9
14-021	EF	EF	RNMS1_14	RNMS1_I_14	DAY 0	0	0	0	1		Check	3.3		3.3	19.5		19.5
14-022	EF	EF	RNMS1_14	RNMS1_I_14	DAY 170±10	10	0	10	1		Check	2		2.0	35.3		35.3
14-022	EF	EF	RNMS1_14	RNMS1_I_14	DAY 0	0	0	0	1		Check	2.1		2.1	33.4		33.4
14-023	EF	EF	RNMS1_14	RNMS1_I_14	DAY 170±10	10	0	10	1		Check	2.3		2.3	23.9		23.9
14-023	EF	EF	RNMS1_14	RNMS1_I_14	DAY 0	0	0	0	1		Check	2.1		2.1	26.6		26.6
14-024	EF	EF	RNMS1_14	RNMS1_I_14	DAY 170±10	10	0	10	1		Check	1.9		1.9	27.1		27.1
14-024	EF	EF	RNMS1_14	RNMS1_I_14	DAY 0	0	0	0	1		Check	2		2.0	26.6		26.6
14-026	EF	EF	RNMS1_14	RNMS1_I_14	DAY 170±10	10	0	10	1		Check	3.1		3.1	17.6		17.6
14-026	EF	EF	RNMS1_14	RNMS1_I_14	DAY 0	0	0	0	1		Check	4.4		4.4	11.8		11.8
14-027	EF	EF	RNMS1_14	RNMS1_I_14	DAY 170±10	10	0	10	1		Check	3.8		3.8	12.3		12.3
14-027	EF	EF	RNMS1_14	RNMS1_I_14	DAY 0	0	0	0	1		Check	4		4.0	11.6		11.6
14-029	EF	EF	RNMS1_14	RNMS1_I_14	DAY 170±10	10	0	10	1		Check	2.4		2.4	22.2		22.2
14-029	EF	EF	RNMS1_14	RNMS1_I_14	DAY 0	0	0	0	1		Check	2.4		2.4	22.2		22.2
14-030	EF	EF	RNMS1_14	RNMS1_I_14	DAY 170±10	10	0	10	1		Check	3.9	3.87	3.87	20.6		20.6
14-030	EF	EF	RNMS1_14	RNMS1_I_14	DAY 0	0	0	0	1		Check	3.8		3.8	18.4		18.4
14-032	EF	EF	RNMS1_14	RNMS1_I_14	DAY 170±10	10	0	10	1		Check	2.6		2.6	25.8		25.8
14-032	EF	EF	RNMS1_14	RNMS1_I_14	DAY 0	0	0	0	1		Check	3.1		3.1	21		21.0
14-034	EF	EF	RNMS1_14	RNMS1_I_14	DAY 170±10	10	0	10	1		Check	6.2		6.2	7.9		7.9
14-034	EF	EF	RNMS1_14	RNMS1_I_14	DAY 0	0	0	0	1		Check	3.2		3.2	16.9		16.9
14-036	EF	EF	RNMS1_14	RNMS1_I_14	DAY 170±10	10	0	10	1		Check	1.7		1.7	41.4		41.4
14-036	EF	EF	RNMS1_14	RNMS1_I_14	DAY 0	0	0	0	1		Check	3.3		3.3	19.3		19.3
14-037	EF	EF	RNMS1_14	RNMS1_I_14	DAY 170±10	10	0	10	1		Check	1.7		1.7	41.4		41.4
14-037	EF	EF	RNMS1_14	RNMS1_I_14	DAY 0	0	0	0	1		Check	3		3.0	21.5		21.5
14-042	EF	EF	RNMS1_14	RNMS1_I_14	DAY 170±10	10	0	10	1		Check	2		2.0	35.8		35.8
14-042	EF	EF	RNMS1_14	RNMS1_I_14	DAY 0	0	0	0	1		Check	2.8		2.8	23.9		23.9
14-043	EF	EF	RNMS1_14	RNMS1_I_14	DAY 170±10	10	0	10	1		Check	2.4		2.4	30.2		30.2
14-043	EF	EF	RNMS1_14	RNMS1_I_14	DAY 0	0	0	0	1		Check	2.3		2.3	31.7		31.7
14-044	EF	EF	RNMS1_14	RNMS1_I_14	DAY 170±10	10	0	10	1		Check	2.1		2.1	34.3		34.3
14-044	EF	EF	RNMS1_14	RNMS1_I_14	DAY 0	0	0	0	1		Check	2.3		2.3	30.8		30.8
14-045	EF	EF	RNMS1_14	RNMS1_I_14	DAY 170±10	10	0	10	1		Check	3		3.0	16.3		16.3
14-045	EF	EF	RNMS1_14	RNMS1_I_14	DAY 0	0	0	0	1		Check	2.2		2.2	23.3		23.3
14-048	EF	EF	RNMS1_14	RNMS1_I_14	DAY 170±10	10	0	10	1		Check	2.3		2.3	31.2		31.2
14-048	EF	EF	RNMS1_14	RNMS1_I_14	DAY 0	0	0	0	1		Check	2.3		2.3	32.8		32.8
14-049	EF	EF	RNMS1_14	RNMS1_I_14	DAY 170±10	10	0	10	1		Check	1.9		1.9	45		45.0
14-049	EF	EF	RNMS1_14	RNMS1_I_14	DAY 0	0	0	0	1		Check	2.2		2.2	38		38.0
14-050	EF	EF	RNMS1_14	RNMS1_I_14	DAY 170±10	10	0	10	1		Check	1.4		1.4	56.5		56.5
14-050	EF	EF	RNMS1_14	RNMS1_I_14	DAY 0	0	0	0	1		Check	2.3		2.3	32.1		32.1
14-051	EF	EF	RNMS1_14	RNMS1_I_14	DAY 170±10	10	0	10	1		Check	1.8		1.8	39.9		39.9
14-051	EF	EF	RNMS1_14	RNMS1_I_14	DAY 0	0	0	0	1		Check	2		2.0	35.3		35.3
14-052	EF	EF	RNMS1_14	RNMS1_I_14	DAY 170±10	10	0	10	1		Check	3.9		3.9	17.4		17.4
14-052	EF	EF	RNMS1_14	RNMS1_I_14	DAY 0	0	0	0	1		Check	3.3		3.3	21.2		21.2
14-054	EF	EF	RNMS1_14	RNMS1_I_14	DAY 170±10	10	0	10	1		Check	2.2		2.2	23.8		23.8
14-054	EF	EF	RNMS1_14	RNMS1_I_14	DAY 0	0	0	0	1		Check	2		2.0	26.5		26.5
14-055	EF	EF	RNMS1_14	RNMS1_I_14	DAY 170±10	10	0	10	1		Check	3.9		3.9	12.2		12.2
14-055	EF	EF	RNMS1_14	RNMS1_I_14	DAY 0	0	0	0	1		Check	2.6		2.6	19.5		19.5
14-056	EF	EF	RNMS1_14	RNMS1_I_14	DAY 170±10	10	0	10	1		Check	2.4		2.4	22.1		22.1
14-056	EF	EF	RNMS1_14	RNMS1_I_14	DAY 0	0	0	0	1		Check	2.3		2.3	23.2		23.2
14-057	EF	EF	RNMS1_14	RNMS1_I_14	DAY 170±10	10	0	10	1		Check	1.8		1.8	42.3		42.3
14-057	EF	EF	RNMS1_14	RNMS1_I_14	DAY 0	0	0	0	1		Check	2		2.0	37.4		37.4
14-058	EF	EF	RNMS1_14	RNMS1_I_14	DAY 170±10	10	0	10	1		Check	2.2		2.2	33.6		33.6
14-058	EF	EF	RNMS1_14	RNMS1_I_14	DAY 0	0	0	0	1		Check	2.4		2.4	31.9		31.9
14-059	EF	EF	RNMS1_14	RNMS1_I_14	DAY 170±10	10	0	10	1		Check	1.7		1.7	43.2		43.2
14-059	EF	EF	RNMS1_14	RNMS1_I_14	DAY 0	0	0	0	1		Check	2.6		2.6	35.1		35.1
14-060	EF	EF	RNMS1_14	RNMS1_I_14	DAY 170±10	10	0	10	1		Check	2		2.0	35		35.0
14-060	EF	EF	RNMS1_14	RNMS1_I_14	DAY 0	0	0	0	1		Check	2.4		2.4	29.8		29.8
14-061	EF	EF	RNMS1_14	RNMS1_I_14	DAY 170±10	10	0	10	1		Check	4		4.0	16		16.0
14-061	EF	EF	RNMS1_14	RNMS1_I_14	DAY 0	0	0	0	1		Check	3.6		3.6	18.7		18.7
14-062	EF	EF	RNMS1_14	RNMS1_I_14	DAY 170±10	10	0	10	1		Check	1.6		1.6	48.3		48.3
14-062	EF	EF	RNMS1_14	RNMS1_I_14	DAY 0	0	0	0	1		Check	2.1		2.1	37.3		37.3
14-063	EF	EF	RNMS1_14	RNMS1_I_14	DAY 170±10	10	0	10	1		Check	2.2		2.2	33.3		33.3
14-063	EF	EF	RNMS1_14	RNMS1_I_14	DAY 0	0	0	0	1		Check	2.1		2.1	35.2		35.2
14-064	EF	EF	RNMS1_14	RNMS1_I_14	DAY 170±10	10	0	10	1		Check	3.4		3.4	14.2		14.2
14-064	EF	EF	RNMS1_14	RNMS1_I_14	DAY 0	0	0	0	1		Check	3.6		3.6	13.3		13.3
14-065	EF	EF	RNMS1_14	RNMS1_I_14	DAY 170±10	10	0	10	1		Check	1.6		1.6	49.2		49.2
14-065	EF	EF	RNMS1_14	RNMS1_I_14	DAY 0	0	0	0	1		Check	2.1		2.1	38		38.0
14-066	EF	EF	RNMS1_14	RNMS1_I_14	DAY 170±10	10	0	10	1		Check	2.7		2.7	25.1		25.1
14-066	EF	EF	RNMS1_14	RNMS1_I_14	DAY 0	0	0	0	1		Check	2.8		2.8	22.2		22.2
14-067	EF	EF	RNMS1_14	RNMS1_I_14	DAY 170±10	10	0	10	1		Check	2.9		2.9	23.8		23.8
14-067	EF	EF	RNMS1_14	RNMS1_I_14	DAY 0	0	0	0	1		Check	2.7		2.7	25.9		25.9
14-068	EF	EF	RNMS1_14	RNMS1_I_14	DAY 170±10	10	0	10	1		Check	2.3		2.3	22		22.0
14-068	EF	EF	RNMS1_14	RNMS1_I_14	DAY 0	0	0	0	1		Check	2.7		2.7	19.1		19.1
14-069	EF	EF	RNMS1_14	RNMS1_I_14	DAY 170±10	10	0	10	1		Check	1.6		1.6	34.9		34.9
14-069	EF	EF	RNMS1_14	RNMS1_I_14	DAY 0	0	0	0	1		Check	2.1		2.1	25.5		25.5
14-071	EF	EF	RNMS1_14	RNMS1_I_14	DAY 170±10	10	0	10	1		Check	2.3		2.3	30		30.0
14-071	EF	EF	RNMS1_14	RNMS1_I_14	DAY 0	0	0	0	1		Check	2.1		2.1	33.3		33.3
14-074	EF	EF	RNMS1_14	RNMS1_I_14	DAY 170±10	10	0	10	1		Check	5.3		5.3	11.5		11.5
14-074	EF	EF	RNMS1_14	RNMS1_I_14	DAY 0	0	0	0	1		Check	4.2		4.2	15		15.0
14-075	EF	EF	RNMS1_14	RNMS1_I_14	DAY 170±10	10	0	10	1		Check	1.9		1.9	37.3		37.3
14-075	EF	EF	RNMS1_14	RNMS1_I_14	DAY 0	0	0	0	1		Check	2.1		2.1	35.1		35.1
14-077	EF	EF	RNMS1_14	RNMS1_I_14	DAY 170±10	10	0	10	1		Check	3.1		3.1	21.5		21.5
14-077	EF	EF	RNMS1_14	RNMS1_I_14	DAY 0	0	0	0	1		Check	2.7		2.7	25.2		25.2
14-079	EF	EF	RNMS1_14	RNMS1_I_14	DAY 170±10	10	0	10	1		Check	1.9		1.9	27.3		27.3
14-079	EF	EF	RNMS1_14	RNMS1_I_14	DAY 0	0	0	0	1		Check	2.1		2.1	24.4		24.4
14-081	EF	EF	RNMS1_14	RNMS1_I_14	DAY 170±10	10	0	10	1		Check	2.1		2.1	32.7		32.7
14-081	EF	EF	RNMS1_14	RNMS1_I_14	DAY 0	0	0	0	1		Check	2		2.0	34.6		34.6
14-095	EF	EF	RNMS1_14	RNMS1_I_14	DAY 170±10	10	0	10	1		Check	1.6		1.6	39.7		39.7
14-095	EF	EF	RNMS1_14	RNMS1_I_14	DAY 0	0	0	0	1		Check	2.9		2.9	22.6		22.6
14-097	EF	EF	RNMS1_14	RNMS1_I_14	DAY 170±10	10	0	10	1		Check	3.5		3.5	12.1		12.1
14-097	EF	EF	RNMS1_14	RNMS1_I_14	DAY 0	0	0	0	1		Check	3.3		3.3	14.6		14.6
14-098	EF	EF	RNMS1_14	RNMS1_I_14	DAY 170±10	10	0	10	1		Check	4.6		4.6	6.1		6.1
14-098	EF	EF	RNMS1_14	RNMS1_I_14	DAY 0	0	0	0	1		Check	3.4		3.4	13.8		13.8
14-100	EF	EF	RNMS1_14	RNMS1_I_14	DAY 170±10	10	0	10	1		Check	4		4.0	8.1		8.1
14-100	EF	EF	RNMS1_14	RNMS1_I_14	DAY 0	0	0	0	1		Check	2.7		2.7	19.3		19.3
15-005	EF	EF	RNMS1_15	RNMS1_I_15	DAY 170±10	10	0	10	1		Check	3.6		3.6	12.4		12.4
15-005	EF	EF	RNMS1_15	RNMS1_I_15	DAY 0	0	0	0	1		Check	3		3.0	15.8		15.8
15-007	EF	EF	RNMS1_15	RNMS1_I_15	DAY 170±10	10	0	10	1		Check	3.5		3.5	19.1		19.1
15-007	EF	EF	RNMS1_15	RNMS1_I_15	DAY 0	0	0	0	1		Check	3.1		3.1	21.7		21.7
15-008	EF	EF	RNMS1_15	RNMS1_I_15	DAY 170±10	10	0	10	1		Check	2.9		2.9	15.9		15.9
15-008	EF	EF	RNMS1_15	RNMS1_I_15	DAY 0	0	0	0	1		Check	3.1		3.1	15.2		15.2
15-009	EF	EF	RNMS1_15	RNMS1_I_15	DAY 170±10	10	0	10	1		Check	1.9		1.9	27.7		27.7
15-009	EF	EF	RNMS1_15	RNMS1_I_15	DAY 0	0	0	0	1		Check	2.2		2.2	23.6		23.6
15-012	EF	EF	RNMS1_15	RNMS1_I_15	DAY 170±10	10	0	10	1		Check	4.5		4.5	12.3		12.3
15-012	EF	EF	RNMS1_15	RNMS1_I_15	DAY 0	0	0	0	1		Check	4.2		4.2	13.5		13.5
15-020	EF	EF	RNMS1_15	RNMS1_I_15	DAY 170±10	10	0	10	1		Check	3.4		3.4	14.8		14.8
15-020	EF	EF	RNMS1_15	RNMS1_I_15	DAY 0	0	0	0	1		Check	2.9		2.9	18.5		18.5
15-023	EF	EF	RNMS1_15	RNMS1_I_15	DAY 170±10	10	0	10	1		Check	3.1		3.1	19.2		19.2
15-023	EF	EF	RNMS1_15	RNMS1_I_15	DAY 0	0	0	0	1		Check	3.1		3.1	19.6		19.6
15-024	EF	EF	RNMS1_15	RNMS1_I_15	DAY 170±10	10	0	10	1		Check	5.8		5.8	10.7		10.7
15-024	EF	EF	RNMS1_15	RNMS1_I_15	DAY 0	0	0	0	1		Check	3.5		3.5	19.4		19.4
15-025	EF	EF	RNMS1_15	RNMS1_I_15	DAY 170±10	10	0	10	1		Check	1.8		1.8	35.9		35.9
15-025	EF	EF	RNMS1_15	RNMS1_I_15	DAY 0	0	0	0	1		Check	2.1		2.1	33.1		33.1
15-028	EF	EF	RNMS1_15	RNMS1_I_15	DAY 170±10	10	0	10	1		Check	3.3		3.3	18.3		18.3
15-028	EF	EF	RNMS1_15	RNMS1_I_15	DAY 0	0	0	0	1		Check	3.5		3.5	17.4		17.4
15-034	EF	EF	RNMS1_15	RNMS1_I_15	DAY 170±10	10	0	10	1		Check	3.4		3.4	17.9		17.9
15-034	EF	EF	RNMS1_15	RNMS1_I_15	DAY 0	0	0	0	1		Check	3.5		3.5	17.7		17.7
15-037	EF	EF	RNMS1_15	RNMS1_I_15	DAY 170±10	10	0	10	1		Check	4.6		4.6	12.8		12.8
15-037	EF	EF	RNMS1_15	RNMS1_I_15	DAY 0	0	0	0	1		Check	4		4.0	14.8		14.8
15-038	EF	EF	RNMS1_15	RNMS1_I_15	DAY 170±10	10	0	10	1		Check	1.9		1.9	26.4		26.4
15-038	EF	EF	RNMS1_15	RNMS1_I_15	DAY 0	0	0	0	1		Check	2.3		2.3	20.6		20.6
15-039	EF	EF	RNMS1_15	RNMS1_I_15	DAY 170±10	10	0	10	1		Check	2		2.0	32.5		32.5
15-039	EF	EF	RNMS1_15	RNMS1_I_15	DAY 0	0	0	0	1		Check	2		2.0	32.8		32.8
15-040	EF	EF	RNMS1_15	RNMS1_I_15	DAY 170±10	10	0	10	1		Check	4.6		4.6	10.1		10.1
15-040	EF	EF	RNMS1_15	RNMS1_I_15	DAY 0	0	0	0	1		Check	3.8		3.8	12.7		12.7
15-041	EF	EF	RNMS1_15	RNMS1_I_15	DAY 170±10	10	0	10	1		Check	4.1		4.1	11.1		11.1
15-041	EF	EF	RNMS1_15	RNMS1_I_15	DAY 0	0	0	0	1		Check	3.5		3.5	15.6		15.6
15-042	EF	EF	RNMS1_15	RNMS1_I_15	DAY 170±10	10	0	10	1		Check	2		2.0	24.9		24.9
15-042	EF	EF	RNMS1_15	RNMS1_I_15	DAY 0	0	0	0	1		Check	2.1		2.1	23.7		23.7
15-043	EF	EF	RNMS1_15	RNMS1_I_15	DAY 170±10	10	0	10	1		Check	3.3		3.3	13.6		13.6
15-043	EF	EF	RNMS1_15	RNMS1_I_15	DAY 0	0	0	0	1		Check	3.7		3.7	12		12.0
15-044	EF	EF	RNMS1_15	RNMS1_I_15	DAY 170±10	10	0	10	1		Check	2.5		2.5	19.1		19.1
15-044	EF	EF	RNMS1_15	RNMS1_I_15	DAY 0	0	0	0	1		Check	2.9		2.9	16.3		16.3
15-045	EF	EF	RNMS1_15	RNMS1_I_15	DAY 170±10	10	0	10	1		Check	5.5		5.5	7.7		7.7
15-045	EF	EF	RNMS1_15	RNMS1_I_15	DAY 0	0	0	0	1		Check	3.5		3.5	12.9		12.9
15-049	EF	EF	RNMS1_15	RNMS1_I_15	DAY 170±10	10	0	10	1		Check	7.4		7.4	5.9		5.9
15-049	EF	EF	RNMS1_15	RNMS1_I_15	DAY 0	0	0	0	1		Check	3.3		3.3	15		15.0
15-051	EF	EF	RNMS1_15	RNMS1_I_15	DAY 170±10	10	0	10	1		Check	3.5		3.5	17.3		17.3
15-051	EF	EF	RNMS1_15	RNMS1_I_15	DAY 0	0	0	0	1		Check	3.8		3.8	15.8		15.8
15-052	EF	EF	RNMS1_15	RNMS1_I_15	DAY 170±10	10	0	10	1		Check	4.5		4.5	13.7		13.7
15-052	EF	EF	RNMS1_15	RNMS1_I_15	DAY 0	0	0	0	1		Check	3.3		3.3	19.8		19.8
15-054	EF	EF	RNMS1_15	RNMS1_I_15	DAY 170±10	10	0	10	1		Check	3.2		3.2	19		19.0
15-054	EF	EF	RNMS1_15	RNMS1_I_15	DAY 0	0	0	0	1		Check	3		3.0	20.1		20.1
15-055	EF	EF	RNMS1_15	RNMS1_I_15	DAY 170±10	10	0	10	1		Check	2.1		2.1	31.5		31.5
15-055	EF	EF	RNMS1_15	RNMS1_I_15	DAY 0	0	0	0	1		Check	2		2.0	33.1		33.1
15-056	EF	EF	RNMS1_15	RNMS1_I_15	DAY 170±10	10	0	10	1		Check	3.5		3.5	13.1		13.1
15-056	EF	EF	RNMS1_15	RNMS1_I_15	DAY 0	0	0	0	1		Check	2.7		2.7	17.9		17.9
15-060	EF	EF	RNMS1_15	RNMS1_I_15	DAY 170±10	10	0	10	1		Check	3.6		3.6	17.1		17.1
15-060	EF	EF	RNMS1_15	RNMS1_I_15	DAY 0	0	0	0	1		Check	2.7		2.7	23.4		23.4
15-063	EF	EF	RNMS1_15	RNMS1_I_15	DAY 170±10	10	0	10	1		Check	2		2.0	32.6		32.6
15-063	EF	EF	RNMS1_15	RNMS1_I_15	DAY 0	0	0	0	1		Check	2.5		2.5	25.5		25.5
15-064	EF	EF	RNMS1_15	RNMS1_I_15	DAY 170±10	10	0	10	1		Check	2.4		2.4	26.5		26.5
15-064	EF	EF	RNMS1_15	RNMS1_I_15	DAY 0	0	0	0	1		Check	2.1		2.1	30.4		30.4
15-065	EF	EF	RNMS1_15	RNMS1_I_15	DAY 170±10	10	0	10	1		Check	4.3		4.3	9.9		9.9
15-065	EF	EF	RNMS1_15	RNMS1_I_15	DAY 0	0	0	0	1		Check	2.6		2.6	17.7		17.7
15-069	EF	EF	RNMS1_15	RNMS1_I_15	DAY 170±10	10	0	10	1		Check	2.1		2.1	30.7		30.7
15-069	EF	EF	RNMS1_15	RNMS1_I_15	DAY 0	0	0	0	1		Check	2		2.0	32.8		32.8
15-070	EF	EF	RNMS1_15	RNMS1_I_15	DAY 170±10	10	0	10	1		Check	1.7		1.7	34.8		34.8
15-070	EF	EF	RNMS1_15	RNMS1_I_15	DAY 0	0	0	0	1		Check	2.1		2.1	27		27.0
15-071	EF	EF	RNMS1_15	RNMS1_I_15	DAY 170±10	10	0	10	1		Check	3		3.0	16.9		16.9
15-071	EF	EF	RNMS1_15	RNMS1_I_15	DAY 0	0	0	0	1		Check	2.8		2.8	18.1		18.1
15-072	EF	EF	RNMS1_15	RNMS1_I_15	DAY 170±10	10	0	10	1		Check	3.6		3.6	18.5		18.5
15-072	EF	EF	RNMS1_15	RNMS1_I_15	DAY 0	0	0	0	1		Check	3.1		3.1	21.9		21.9
15-075	EF	EF	RNMS1_15	RNMS1_I_15	DAY 170±10	10	0	10	1		Check	3.4		3.4	14.8		14.8
15-075	EF	EF	RNMS1_15	RNMS1_I_15	DAY 0	0	0	0	1		Check	3.4		3.4	14.8		14.8
15-078	EF	EF	RNMS1_15	RNMS1_I_15	DAY 170±10	10	0	10	1		Check	1.8		1.8	37.2		37.2
15-078	EF	EF	RNMS1_15	RNMS1_I_15	DAY 0	0	0	0	1		Check	2.1		2.1	31.5		31.5
15-080	EF	EF	RNMS1_15	RNMS1_I_15	DAY 170±10	10	0	10	1		Check	3.2		3.2	21.6		21.6
15-080	EF	EF	RNMS1_15	RNMS1_I_15	DAY 0	0	0	0	1		Check	2.5		2.5	29		29.0
15-081	EF	EF	RNMS1_15	RNMS1_I_15	DAY 170±10	10	0	10	1		Check	2.2		2.2	29.5		29.5
15-081	EF	EF	RNMS1_15	RNMS1_I_15	DAY 0	0	0	0	1		Check	2.1		2.1	30.5		30.5
15-084	EF	EF	RNMS1_15	RNMS1_I_15	DAY 170±10	10	0	10	1		Check	2.4		2.4	21.6		21.6
15-084	EF	EF	RNMS1_15	RNMS1_I_15	DAY 0	0	0	0	1		Check	3.4		3.4	14.6		14.6
15-085	EF	EF	RNMS1_15	RNMS1_I_15	DAY 170±10	10	0	10	1		Check	2		2.0	37		37.0
15-085	EF	EF	RNMS1_15	RNMS1_I_15	DAY 0	0	0	0	1		Check	2.7		2.7	26.2		26.2
15-087	EF	EF	RNMS1_15	RNMS1_I_15	DAY 170±10	10	0	10	1		Check	4.4		4.4	14.5		14.5
15-087	EF	EF	RNMS1_15	RNMS1_I_15	DAY 0	0	0	0	1		Check	3.6		3.6	18.5		18.5
15-089	EF	EF	RNMS1_15	RNMS1_I_15	DAY 170±10	10	0	10	1		Check	3.2		3.2	15.8		15.8
15-089	EF	EF	RNMS1_15	RNMS1_I_15	DAY 0	0	0	0	1		Check	3.3		3.3	15.3		15.3
15-091	EF	EF	RNMS1_15	RNMS1_I_15	DAY 170±10	10	0	10	1		Check	2		2.0	32.7		32.7
15-091	EF	EF	RNMS1_15	RNMS1_I_15	DAY 0	0	0	0	1		Check	2.7		2.7	23.6		23.6
15-093	EF	EF	RNMS1_15	RNMS1_I_15	DAY 170±10	10	0	10	1		Check	1.6		1.6	42.8		42.8
15-093	EF	EF	RNMS1_15	RNMS1_I_15	DAY 0	0	0	0	1		Check	2.1		2.1	31		31.0
15-096	EF	EF	RNMS1_15	RNMS1_I_15	DAY 170±10	10	0	10	1		Check	3.2		3.2	14.6		14.6
15-096	EF	EF	RNMS1_15	RNMS1_I_15	DAY 0	0	0	0	1		Check	2.8		2.8	16.7		16.7
15-097	EF	EF	RNMS1_15	RNMS1_I_15	DAY 170±10	10	0	10	1		Check	2.8		2.8	24.3		24.3
15-097	EF	EF	RNMS1_15	RNMS1_I_15	DAY 0	0	0	0	1		Check	3.1		3.1	21.6		21.6
15-098	EF	EF	RNMS1_15	RNMS1_I_15	DAY 170±10	10	0	10	1		Check	3		3.0	15.4		15.4
15-098	EF	EF	RNMS1_15	RNMS1_I_15	DAY 0	0	0	0	1		Check	2.8		2.8	16.7		16.7
15-101	EF	EF	RNMS1_15	RNMS1_I_15	DAY 170±10	10	0	10	1		Check	1.8		1.8	37		37.0
15-101	EF	EF	RNMS1_15	RNMS1_I_15	DAY 0	0	0	0	1		Check	2.3		2.3	28.5		28.5
15-102	EF	EF	RNMS1_15	RNMS1_I_15	DAY 170±10	10	0	10	1		Check	3		3.0	20.7		20.7
15-102	EF	EF	RNMS1_15	RNMS1_I_15	DAY 0	0	0	0	1		Check	2.5		2.5	25.7		25.7
15-106	EF	EF	RNMS1_15	RNMS1_I_15	DAY 170±10	10	0	10	1		Check	1.9		1.9	35.9		35.9
15-106	EF	EF	RNMS1_15	RNMS1_I_15	DAY 0	0	0	0	1		Check	2.4		2.4	26.9		26.9
15-107	EF	EF	RNMS1_15	RNMS1_I_15	DAY 170±10	10	0	10	1		Check	3.1		3.1	20.1		20.1
15-107	EF	EF	RNMS1_15	RNMS1_I_15	DAY 0	0	0	0	1		Check	3		3.0	20.7		20.7
15-108	EF	EF	RNMS1_15	RNMS1_I_15	DAY 170±10	10	0	10	1		Check	5.2		5.2	11		11.0
15-108	EF	EF	RNMS1_15	RNMS1_I_15	DAY 0	0	0	0	1		Check	2.9		2.9	22.2		22.2
15-109	EF	EF	RNMS1_15	RNMS1_I_15	DAY 170±10	10	0	10	1		Check	3.6		3.6	18.4		18.4
15-109	EF	EF	RNMS1_15	RNMS1_I_15	DAY 0	0	0	0	1		Check	2.8		2.8	24.7		24.7
15-113	EF	EF	RNMS1_15	RNMS1_I_15	DAY 170±10	10	0	10	1		Check	6		6.0	6.9		6.9
15-113	EF	EF	RNMS1_15	RNMS1_I_15	DAY 0	0	0	0	1		Check	4.9		4.9	8.6		8.6
15-121	EF	EF	RNMS1_15	RNMS1_I_15	DAY 170±10	10	0	10	1		Check	5		5.0	12		12.0
15-121	EF	EF	RNMS1_15	RNMS1_I_15	DAY 0	0	0	0	1		Check	3.2		3.2	20.1		20.1
15-122	EF	EF	RNMS1_15	RNMS1_I_15	DAY 170±10	10	0	10	1		Check	3.6		3.6	16.5		16.5
15-122	EF	EF	RNMS1_15	RNMS1_I_15	DAY 0	0	0	0	1		Check	3.7		3.7	16.1		16.1
15-124	EF	EF	RNMS1_15	RNMS1_I_15	DAY 170±10	10	0	10	1		Check	1.9		1.9	28		28.0
15-124	EF	EF	RNMS1_15	RNMS1_I_15	DAY 0	0	0	0	1		Check	2.1		2.1	25.4		25.4
15-125	EF	EF	RNMS1_15	RNMS1_I_15	DAY 170±10	10	0	10	1		Check	2.3		2.3	27.9		27.9
15-125	EF	EF	RNMS1_15	RNMS1_I_15	DAY 0	0	0	0	1		Check	2.3		2.3	28		28.0
15-126	EF	EF	RNMS1_15	RNMS1_I_15	DAY 170±10	10	0	10	1		Check	3		3.0	22		22.0
15-126	EF	EF	RNMS1_15	RNMS1_I_15	DAY 0	0	0	0	1		Check	3.3		3.3	20.1		20.1
15-127	EF	EF	RNMS1_15	RNMS1_I_15	DAY 170±10	10	0	10	1		Check	2.1		2.1	25.4		25.4
15-127	EF	EF	RNMS1_15	RNMS1_I_15	DAY 0	0	0	0	1		Check	2.3		2.3	22.5		22.5
21-001	EF	EF	RNMS1_21	RNMS1_I_21	DAY 170±10	10	0	10	1		Check	3		3.0	14.8		14.8
21-001	EF	EF	RNMS1_21	RNMS1_I_21	DAY 0	0	0	0	1		Check	2.8		2.8	16.1		16.1
21-003	EF	EF	RNMS1_21	RNMS1_I_21	DAY 170±10	10	0	10	1		Check	2.5		2.5	27		27.0
21-003	EF	EF	RNMS1_21	RNMS1_I_21	DAY 0	0	0	0	1		Check	2.6		2.6	25.8		25.8
21-006	EF	EF	RNMS1_21	RNMS1_I_21	DAY 170±10	10	0	10	1		Check	3.4		3.4	18.3		18.3
21-006	EF	EF	RNMS1_21	RNMS1_I_21	DAY 0	0	0	0	1		Check	3.7		3.7	16		16.0
21-007	EF	EF	RNMS1_21	RNMS1_I_21	DAY 170±10	10	0	10	1		Check	2.4		2.4	27.9		27.9
21-007	EF	EF	RNMS1_21	RNMS1_I_21	DAY 0	0	0	0	1		Check	2.2		2.2	30.9		30.9
21-008	EF	EF	RNMS1_21	RNMS1_I_21	DAY 170±10	10	0	10	1		Check	2.3		2.3	32.5		32.5
21-008	EF	EF	RNMS1_21	RNMS1_I_21	DAY 0	0	0	0	1		Check	2.8		2.8	25.9		25.9
21-009	EF	EF	RNMS1_21	RNMS1_I_21	DAY 170±10	10	0	10	1		Check	3.7		3.7	16.5		16.5
21-009	EF	EF	RNMS1_21	RNMS1_I_21	DAY 0	0	0	0	1		Check	3.4		3.4	18.2		18.2
21-010	EF	EF	RNMS1_21	RNMS1_I_21	DAY 170±10	10	0	10	1		Check	5.1		5.1	11		11.0
21-010	EF	EF	RNMS1_21	RNMS1_I_21	DAY 0	0	0	0	1		Check	4.5		4.5	12.7		12.7
21-012	EF	EF	RNMS1_21	RNMS1_I_21	DAY 170±10	10	0	10	1		Check	2.7		2.7	16.5		16.5
21-012	EF	EF	RNMS1_21	RNMS1_I_21	DAY 0	0	0	0	1		Check	2.7		2.7	16.5		16.5
21-013	EF	EF	RNMS1_21	RNMS1_I_21	DAY 170±10	10	0	10	1		Check	7.8		7.8	7.4		7.4
21-013	EF	EF	RNMS1_21	RNMS1_I_21	DAY 0	0	0	0	1		Check	4.6		4.6	13.7		13.7
21-014	EF	EF	RNMS1_21	RNMS1_I_21	DAY 170±10	10	0	10	1		Check	2.6		2.6	25.4		25.4
21-014	EF	EF	RNMS1_21	RNMS1_I_21	DAY 0	0	0	0	1		Check	2.3		2.3	29.3		29.3
21-015	EF	EF	RNMS1_21	RNMS1_I_21	DAY 170±10	10	0	10	1		Check	2.5		2.5	25.2		25.2
21-015	EF	EF	RNMS1_21	RNMS1_I_21	DAY 0	0	0	0	1		Check	2.8		2.8	22.1		22.1
21-016	EF	EF	RNMS1_21	RNMS1_I_21	DAY 170±10	10	0	10	1		Check	2		2.0	32.8		32.8
21-016	EF	EF	RNMS1_21	RNMS1_I_21	DAY 0	0	0	0	1		Check	2.3		2.3	27.9		27.9
21-018	EF	EF	RNMS1_21	RNMS1_I_21	DAY 170±10	10	0	10	1		Check	4.2		4.2	14.2		14.2
21-018	EF	EF	RNMS1_21	RNMS1_I_21	DAY 0	0	0	0	1		Check	2.7		2.7	23.7		23.7
21-019	EF	EF	RNMS1_21	RNMS1_I_21	DAY 170±10	10	0	10	1		Check	1.8		1.8	37.7		37.7
21-019	EF	EF	RNMS1_21	RNMS1_I_21	DAY 0	0	0	0	1		Check	2		2.0	31		31.0
21-020	EF	EF	RNMS1_21	RNMS1_I_21	DAY 170±10	10	0	10	1		Check	2.5		2.5	25.5		25.5
21-020	EF	EF	RNMS1_21	RNMS1_I_21	DAY 0	0	0	0	1		Check	2.4		2.4	26.7		26.7
21-022	EF	EF	RNMS1_21	RNMS1_I_21	DAY 170±10	10	0	10	1		Check	3		3.0	15.7		15.7
21-022	EF	EF	RNMS1_21	RNMS1_I_21	DAY 0	0	0	0	1		Check	2.4		2.4	20.3		20.3
21-023	EF	EF	RNMS1_21	RNMS1_I_21	DAY 170±10	10	0	10	1		Check	3.7		3.7	16		16.0
21-023	EF	EF	RNMS1_21	RNMS1_I_21	DAY 0	0	0	0	1		Check	4.3		4.3	13.5		13.5
21-025	EF	EF	RNMS1_21	RNMS1_I_21	DAY 170±10	10	0	10	1		Check	2.7		2.7	25.2		25.2
21-025	EF	EF	RNMS1_21	RNMS1_I_21	DAY 0	0	0	0	1		Check	2.4		2.4	28.9		28.9
21-026	EF	EF	RNMS1_21	RNMS1_I_21	DAY 170±10	10	0	10	1		Check	7.5		7.5	8.4		8.4
21-026	EF	EF	RNMS1_21	RNMS1_I_21	DAY 0	0	0	0	1		Check	3.9		3.9	17.9		17.9
22-002	EF	EF	RNMS1_22	RNMS1_I_22	DAY 170±10	10	0	10	1		Check	2.6		2.6	27		27.0
22-002	EF	EF	RNMS1_22	RNMS1_I_22	DAY 0	0	0	0	1		Check	3.2		3.2	21		21.0
22-006	EF	EF	RNMS1_22	RNMS1_I_22	DAY 170±10	10	0	10	1		Check	3.3		3.3	20		20.0
22-006	EF	EF	RNMS1_22	RNMS1_I_22	DAY 0	0	0	0	1		Check	2.3		2.3	30		30.0
22-013	EF	EF	RNMS1_22	RNMS1_I_22	DAY 170±10	10	0	10	1		Check	2		2.0	34		34.0
22-013	EF	EF	RNMS1_22	RNMS1_I_22	DAY 0	0	0	0	1		Check	2.1		2.1	31		31.0
22-014	EF	EF	RNMS1_22	RNMS1_I_22	DAY 170±10	10	0	10	1		Check	3.8		3.8	12		12.0
22-014	EF	EF	RNMS1_22	RNMS1_I_22	DAY 0	0	0	0	1		Check	4		4.0	11		11.0
22-015	EF	EF	RNMS1_22	RNMS1_I_22	DAY 170±10	10	0	10	1		Check	2.6		2.6	24		24.0
22-015	EF	EF	RNMS1_22	RNMS1_I_22	DAY 0	0	0	0	1		Check	3		3.0	20		20.0
22-016	EF	EF	RNMS1_22	RNMS1_I_22	DAY 170±10	10	0	10	1		Check	2.7		2.7	23		23.0
22-016	EF	EF	RNMS1_22	RNMS1_I_22	DAY 0	0	0	0	1		Check	2.8		2.8	22		22.0
22-018	EF	EF	RNMS1_22	RNMS1_I_22	DAY 170±10	10	0	10	1		Check	2.1		2.1	33		33.0
22-018	EF	EF	RNMS1_22	RNMS1_I_22	DAY 0	0	0	0	1		Check	2.2		2.2	33		33.0
22-022	EF	EF	RNMS1_22	RNMS1_I_22	DAY 170±10	10	0	10	1		Check	2.6		2.6	26		26.0
22-022	EF	EF	RNMS1_22	RNMS1_I_22	DAY 0	0	0	0	1		Check	3.1		3.1	20		20.0
22-023	EF	EF	RNMS1_22	RNMS1_I_22	DAY 170±10	10	0	10	1		Check	2.7		2.7	17		17.0
22-023	EF	EF	RNMS1_22	RNMS1_I_22	DAY 0	0	0	0	1		Check	2.9		2.9	16		16.0
22-024	EF	EF	RNMS1_22	RNMS1_I_22	DAY 170±10	10	0	10	1		Check	2.1		2.1	31		31.0
22-024	EF	EF	RNMS1_22	RNMS1_I_22	DAY 0	0	0	0	1		Check	2.2		2.2	30		30.0
22-026	EF	EF	RNMS1_22	RNMS1_I_22	DAY 170±10	10	0	10	1		Check	2.3		2.3	21		21.0
22-026	EF	EF	RNMS1_22	RNMS1_I_22	DAY 0	0	0	0	1		Check	2.2		2.2	23		23.0
22-030	EF	EF	RNMS1_22	RNMS1_I_22	DAY 170±10	10	0	10	1		Check	3.7		3.7	12		12.0
22-030	EF	EF	RNMS1_22	RNMS1_I_22	DAY 0	0	0	0	1		Check	3.9		3.9	11		11.0
22-031	EF	EF	RNMS1_22	RNMS1_I_22	DAY 170±10	10	0	10	1		Check	2.5		2.5	25		25.0
22-031	EF	EF	RNMS1_22	RNMS1_I_22	DAY 0	0	0	0	1		Check	2.6		2.6	25		25.0
22-033	EF	EF	RNMS1_22	RNMS1_I_22	DAY 170±10	10	0	10	1		Check	2.5		2.5	26		26.0
22-033	EF	EF	RNMS1_22	RNMS1_I_22	DAY 0	0	0	0	1		Check	3		3.0	21		21.0
22-035	EF	EF	RNMS1_22	RNMS1_I_22	DAY 170±10	10	0	10	1		Check	2.6		2.6	29		29.0
22-035	EF	EF	RNMS1_22	RNMS1_I_22	DAY 0	0	0	0	1		Check	2		2.0	39		39.0
22-037	EF	EF	RNMS1_22	RNMS1_I_22	DAY 170±10	10	0	10	1		Check	2.3		2.3	29		29.0
22-037	EF	EF	RNMS1_22	RNMS1_I_22	DAY 0	0	0	0	1		Check	2.6		2.6	25		25.0
22-039	EF	EF	RNMS1_22	RNMS1_I_22	DAY 170±10	10	0	10	1		Check	1.8		1.8	39		39.0
22-039	EF	EF	RNMS1_22	RNMS1_I_22	DAY 0	0	0	0	1		Check	2.1		2.1	32		32.0
24-002	EF	EF	RNMS1_24	RNMS1_I_24	DAY 170±10	10	0	10	1		Check	2.4		2.4	30.6		30.6
24-002	EF	EF	RNMS1_24	RNMS1_I_24	DAY 0	0	0	0	1		Check	2.3		2.3	31.9		31.9
24-003	EF	EF	RNMS1_24	RNMS1_I_24	DAY 170±10	10	0	10	1		Check	5.7		5.7	11.9		11.9
24-003	EF	EF	RNMS1_24	RNMS1_I_24	DAY 0	0	0	0	1		Check	4.3		4.3	16.6		16.6
24-004	EF	EF	RNMS1_24	RNMS1_I_24	DAY 170±10	10	0	10	1		Check	3		3.0	22		22.0
24-004	EF	EF	RNMS1_24	RNMS1_I_24	DAY 0	0	0	0	1		Check	2.6		2.6	26		26.0
24-006	EF	EF	RNMS1_24	RNMS1_I_24	DAY 170±10	10	0	10	1		Check	3.2		3.2	20.8		20.8
24-006	EF	EF	RNMS1_24	RNMS1_I_24	DAY 0	0	0	0	1		Check	3		3.0	23.1		23.1
24-007	EF	EF	RNMS1_24	RNMS1_I_24	DAY 170±10	10	0	10	1		Check	3.2		3.2	20.1		20.1
24-007	EF	EF	RNMS1_24	RNMS1_I_24	DAY 0	0	0	0	1		Check	3.1		3.1	21.2		21.2
24-008	EF	EF	RNMS1_24	RNMS1_I_24	DAY 170±10	10	0	10	1		Check	2.9		2.9	17.8		17.8
24-008	EF	EF	RNMS1_24	RNMS1_I_24	DAY 0	0	0	0	1		Check	2.7		2.7	19.2		19.2
24-010	EF	EF	RNMS1_24	RNMS1_I_24	DAY 170±10	10	0	10	1		Check	3.4		3.4	15.9		15.9
24-010	EF	EF	RNMS1_24	RNMS1_I_24	DAY 0	0	0	0	1		Check	3.3		3.3	16.2		16.2
24-015	EF	EF	RNMS1_24	RNMS1_I_24	DAY 170±10	10	0	10	1		Check	4.1		4.1	17.2		17.2
24-015	EF	EF	RNMS1_24	RNMS1_I_24	DAY 0	0	0	0	1		Check	3.2		3.2	23.1		23.1
24-016	EF	EF	RNMS1_24	RNMS1_I_24	DAY 170±10	10	0	10	1		Check	4.5		4.5	13.7		13.7
24-016	EF	EF	RNMS1_24	RNMS1_I_24	DAY 0	0	0	0	1		Check	3		3.0	21.9		21.9
24-017	EF	EF	RNMS1_24	RNMS1_I_24	DAY 170±10	10	0	10	1		Check	4.3		4.3	11.2		11.2
24-017	EF	EF	RNMS1_24	RNMS1_I_24	DAY 0	0	0	0	1		Check	4		4.0	12.1		12.1
24-018	EF	EF	RNMS1_24	RNMS1_I_24	DAY 170±10	10	0	10	1		Check	3.4		3.4	14.6		14.6
24-018	EF	EF	RNMS1_24	RNMS1_I_24	DAY 0	0	0	0	1		Check	3		3.0	17		17.0
24-019	EF	EF	RNMS1_24	RNMS1_I_24	DAY 170±10	10	0	10	1		Check	2.5		2.5	27.9		27.9
24-019	EF	EF	RNMS1_24	RNMS1_I_24	DAY 0	0	0	0	1		Check	2.3		2.3	30.8		30.8
24-020	EF	EF	RNMS1_24	RNMS1_I_24	DAY 170±10	10	0	10	1		Check	2.4		2.4	20.8		20.8
24-020	EF	EF	RNMS1_24	RNMS1_I_24	DAY 0	0	0	0	1		Check	2.9		2.9	16.9		16.9
24-021	EF	EF	RNMS1_24	RNMS1_I_24	DAY 170±10	10	0	10	1		Check	4.5		4.5	10.5		10.5
24-021	EF	EF	RNMS1_24	RNMS1_I_24	DAY 0	0	0	0	1		Check	4.2		4.2	11.3		11.3
24-024	EF	EF	RNMS1_24	RNMS1_I_24	DAY 170±10	10	0	10	1		Check	3.5		3.5	19.4		19.4
24-024	EF	EF	RNMS1_24	RNMS1_I_24	DAY 0	0	0	0	1		Check	2.4		2.4	29.7		29.7
24-025	EF	EF	RNMS1_24	RNMS1_I_24	DAY 170±10	10	0	10	1		Check	4.7		4.7	13.4		13.4
24-025	EF	EF	RNMS1_24	RNMS1_I_24	DAY 0	0	0	0	1		Check	3.8		3.8	17.1		17.1
24-026	EF	EF	RNMS1_24	RNMS1_I_24	DAY 170±10	10	0	10	1		Check	2.7		2.7	19		19.0
24-026	EF	EF	RNMS1_24	RNMS1_I_24	DAY 0	0	0	0	1		Check	2.7		2.7	19.5		19.5
24-027	EF	EF	RNMS1_24	RNMS1_I_24	DAY 170±10	10	0	10	1		Check	4.5		4.5	11.5		11.5
24-027	EF	EF	RNMS1_24	RNMS1_I_24	DAY 0	0	0	0	1		Check	4.4		4.4	11.8		11.8
24-028	EF	EF	RNMS1_24	RNMS1_I_24	DAY 170±10	10	0	10	1		Check	2		2.0	36.9		36.9
24-028	EF	EF	RNMS1_24	RNMS1_I_24	DAY 0	0	0	0	1		Check	2.2		2.2	33.1		33.1
24-030	EF	EF	RNMS1_24	RNMS1_I_24	DAY 170±10	10	0	10	1		Check	2.3		2.3	29.8		29.8
24-030	EF	EF	RNMS1_24	RNMS1_I_24	DAY 0	0	0	0	1		Check	2.5		2.5	27.5		27.5
24-033	EF	EF	RNMS1_24	RNMS1_I_24	DAY 170±10	10	0	10	1		Check	2.5		2.5	30		30.0
24-033	EF	EF	RNMS1_24	RNMS1_I_24	DAY 0	0	0	0	1		Check	2.8		2.8	26.5		26.5
24-034	EF	EF	RNMS1_24	RNMS1_I_24	DAY 170±10	10	0	10	1		Check	6		6.0	10		10.0
24-034	EF	EF	RNMS1_24	RNMS1_I_24	DAY 0	0	0	0	1		Check	4.3		4.3	14.6		14.6
24-036	EF	EF	RNMS1_24	RNMS1_I_24	DAY 170±10	10	0	10	1		Check	3.4		3.4	14.6		14.6
24-036	EF	EF	RNMS1_24	RNMS1_I_24	DAY 0	0	0	0	1		Check	2.6		2.6	19.9		19.9
24-038	EF	EF	RNMS1_24	RNMS1_I_24	DAY 170±10	10	0	10	1		Check	3.7		3.7	17.3		17.3
24-038	EF	EF	RNMS1_24	RNMS1_I_24	DAY 0	0	0	0	1		Check	2.3		2.3	31.3		31.3
24-039	EF	EF	RNMS1_24	RNMS1_I_24	DAY 170±10	10	0	10	1		Check	5.7		5.7	11.1		11.1
24-039	EF	EF	RNMS1_24	RNMS1_I_24	DAY 0	0	0	0	1		Check	3.4		3.4	19.7		19.7
24-040	EF	EF	RNMS1_24	RNMS1_I_24	DAY 170±10	10	0	10	1		Check	2.5		2.5	26.8		26.8
24-040	EF	EF	RNMS1_24	RNMS1_I_24	DAY 0	0	0	0	1		Check	2.1		2.1	33		33.0
24-045	EF	EF	RNMS1_24	RNMS1_I_24	DAY 170±10	10	0	10	1		Check	2.8		2.8	25.1		25.1
24-045	EF	EF	RNMS1_24	RNMS1_I_24	DAY 0	0	0	0	1		Check	2.8		2.8	25.1		25.1
24-050	EF	EF	RNMS1_24	RNMS1_I_24	DAY 170±10	10	0	10	1		Check	4.5		4.5	10.9		10.9
24-050	EF	EF	RNMS1_24	RNMS1_I_24	DAY 0	0	0	0	1		Check	3		3.0	17.2		17.2
24-051	EF	EF	RNMS1_24	RNMS1_I_24	DAY 170±10	10	0	10	1		Check	2.3		2.3	22.6		22.6
24-051	EF	EF	RNMS1_24	RNMS1_I_24	DAY 0	0	0	0	1		Check	2.1		2.1	24.5		24.5
24-054	EF	EF	RNMS1_24	RNMS1_I_24	DAY 170±10	10	0	10	1		Check	4.2		4.2	15.2		15.2
24-054	EF	EF	RNMS1_24	RNMS1_I_24	DAY 0	0	0	0	1		Check	4.1		4.1	15.8		15.8
24-056	EF	EF	RNMS1_24	RNMS1_I_24	DAY 170±10	10	0	10	1		Check	4.7		4.7	10.4		10.4
24-056	EF	EF	RNMS1_24	RNMS1_I_24	DAY 0	0	0	0	1		Check	4		4.0	12.9		12.9
24-057	EF	EF	RNMS1_24	RNMS1_I_24	DAY 170±10	10	0	10	1		Check	2.8		2.8	24.3		24.3
24-057	EF	EF	RNMS1_24	RNMS1_I_24	DAY 0	0	0	0	1		Check	2.8		2.8	23.9		23.9
24-059	EF	EF	RNMS1_24	RNMS1_I_24	DAY 170±10	10	0	10	1		Check	2.1		2.1	24.6		24.6
24-059	EF	EF	RNMS1_24	RNMS1_I_24	DAY 0	0	0	0	1		Check	2.1		2.1	24.6		24.6
24-060	EF	EF	RNMS1_24	RNMS1_I_24	DAY 170±10	10	0	10	1		Check	3.9		3.9	17		17.0
24-060	EF	EF	RNMS1_24	RNMS1_I_24	DAY 0	0	0	0	1		Check	3.4		3.4	20		20.0
24-061	EF	EF	RNMS1_24	RNMS1_I_24	DAY 170±10	10	0	10	1		Check	2.6		2.6	18.6		18.6
24-061	EF	EF	RNMS1_24	RNMS1_I_24	DAY 0	0	0	0	1		Check	3.5		3.5	13.4		13.4
24-062	EF	EF	RNMS1_24	RNMS1_I_24	DAY 170±10	10	0	10	1		Check	3.6		3.6	14.4		14.4
24-062	EF	EF	RNMS1_24	RNMS1_I_24	DAY 0	0	0	0	1		Check	3.8		3.8	13.5		13.5
24-063	EF	EF	RNMS1_24	RNMS1_I_24	DAY 170±10	10	0	10	1		Check	2.6		2.6	21.6		21.6
24-063	EF	EF	RNMS1_24	RNMS1_I_24	DAY 0	0	0	0	1		Check	2.3		2.3	24.2		24.2
24-064	EF	EF	RNMS1_24	RNMS1_I_24	DAY 170±10	10	0	10	1		Check	3.3		3.3	20.3		20.3
24-064	EF	EF	RNMS1_24	RNMS1_I_24	DAY 0	0	0	0	1		Check	2.9		2.9	24.2		24.2
24-065	EF	EF	RNMS1_24	RNMS1_I_24	DAY 170±10	10	0	10	1		Check	4.4		4.4	13.8		13.8
24-065	EF	EF	RNMS1_24	RNMS1_I_24	DAY 0	0	0	0	1		Check	3.9		3.9	15.8		15.8
24-066	EF	EF	RNMS1_24	RNMS1_I_24	DAY 170±10	10	0	10	1		Check	3.3		3.3	20.2		20.2
24-066	EF	EF	RNMS1_24	RNMS1_I_24	DAY 0	0	0	0	1		Check	3.3		3.3	20.7		20.7
24-067	EF	EF	RNMS1_24	RNMS1_I_24	DAY 170±10	10	0	10	1		Check	3.3		3.3	21.4		21.4
24-067	EF	EF	RNMS1_24	RNMS1_I_24	DAY 0	0	0	0	1		Check	3.2		3.2	22.1		22.1
24-070	EF	EF	RNMS1_24	RNMS1_I_24	DAY 170±10	10	0	10	1		Check	3.3		3.3	16.9		16.9
24-070	EF	EF	RNMS1_24	RNMS1_I_24	DAY 0	0	0	0	1		Check	2		2.0	29.8		29.8
24-072	EF	EF	RNMS1_24	RNMS1_I_24	DAY 170±10	10	0	10	1		Check	5.1		5.1	12		12.0
24-072	EF	EF	RNMS1_24	RNMS1_I_24	DAY 0	0	0	0	1		Check	3.6		3.6	17.8		17.8
24-073	EF	EF	RNMS1_24	RNMS1_I_24	DAY 170±10	10	0	10	1		Check	2.1		2.1	27.6		27.6
24-073	EF	EF	RNMS1_24	RNMS1_I_24	DAY 0	0	0	0	1		Check	2.4		2.4	23.1		23.1
24-077	EF	EF	RNMS1_24	RNMS1_I_24	DAY 170±10	10	0	10	1		Check	2.5		2.5	26.3		26.3
24-077	EF	EF	RNMS1_24	RNMS1_I_24	DAY 0	0	0	0	1		Check	2.3		2.3	30.2		30.2
24-078	EF	EF	RNMS1_24	RNMS1_I_24	DAY 170±10	10	0	10	1		Check	2.7		2.7	20.4		20.4
24-078	EF	EF	RNMS1_24	RNMS1_I_24	DAY 0	0	0	0	1		Check	2.9		2.9	19		19.0
24-080	EF	EF	RNMS1_24	RNMS1_I_24	DAY 170±10	10	0	10	1		Check	2.4		2.4	20.5		20.5
24-080	EF	EF	RNMS1_24	RNMS1_I_24	DAY 0	0	0	0	1		Check	2.2		2.2	22.7		22.7
24-081	EF	EF	RNMS1_24	RNMS1_I_24	DAY 170±10	10	0	10	1		Check	3.1		3.1	23		23.0
24-081	EF	EF	RNMS1_24	RNMS1_I_24	DAY 0	0	0	0	1		Check	3.2		3.2	22		22.0
24-084	EF	EF	RNMS1_24	RNMS1_I_24	DAY 170±10	10	0	10	1		Check	4.1		4.1	15.6		15.6
24-084	EF	EF	RNMS1_24	RNMS1_I_24	DAY 0	0	0	0	1		Check	3.2		3.2	20.5		20.5
24-089	EF	EF	RNMS1_24	RNMS1_I_24	DAY 170±10	10	0	10	1		Check	2.5		2.5	19.5		19.5
24-089	EF	EF	RNMS1_24	RNMS1_I_24	DAY 0	0	0	0	1		Check	2.3		2.3	21.5		21.5
24-090	EF	EF	RNMS1_24	RNMS1_I_24	DAY 170±10	10	0	10	1		Check	2.5		2.5	27.5		27.5
24-090	EF	EF	RNMS1_24	RNMS1_I_24	DAY 0	0	0	0	1		Check	2.2		2.2	32.8		32.8
24-091	EF	EF	RNMS1_24	RNMS1_I_24	DAY 170±10	10	0	10	1		Check	3.1		3.1	20.6		20.6
24-091	EF	EF	RNMS1_24	RNMS1_I_24	DAY 0	0	0	0	1		Check	2.8		2.8	22.6		22.6
24-093	EF	EF	RNMS1_24	RNMS1_I_24	DAY 170±10	10	0	10	1		Check	2.1		2.1	25.3		25.3
24-093	EF	EF	RNMS1_24	RNMS1_I_24	DAY 0	0	0	0	1		Check	2.4		2.4	21.6		21.6
24-094	EF	EF	RNMS1_24	RNMS1_I_24	DAY 170±10	10	0	10	1		Check	3.1		3.1	21.7		21.7
24-094	EF	EF	RNMS1_24	RNMS1_I_24	DAY 0	0	0	0	1		Check	2.6		2.6	27.5		27.5
24-097	EF	EF	RNMS1_24	RNMS1_I_24	DAY 170±10	10	0	10	1		Check	2.6		2.6	28.3		28.3
24-097	EF	EF	RNMS1_24	RNMS1_I_24	DAY 0	0	0	0	1		Check	2.1		2.1	35.9		35.9
24-098	EF	EF	RNMS1_24	RNMS1_I_24	DAY 170±10	10	0	10	1		Check	2.4		2.4	22.8		22.8
24-098	EF	EF	RNMS1_24	RNMS1_I_24	DAY 0	0	0	0	1		Check	2.1		2.1	26.6		26.6
24-099	EF	EF	RNMS1_24	RNMS1_I_24	DAY 170±10	10	0	10	1		Check	3.2		3.2	15.8		15.8
24-099	EF	EF	RNMS1_24	RNMS1_I_24	DAY 0	0	0	0	1		Check	3.1		3.1	16.3		16.3
25-002	EF	EF	RNMS1_25	RNMS1_I_25	DAY 170±10	10	0	10	1		Check	3.6		3.6	18.9		18.9
25-002	EF	EF	RNMS1_25	RNMS1_I_25	DAY 0	0	0	0	1		Check	3.5		3.5	19.8		19.8
25-003	EF	EF	RNMS1_25	RNMS1_I_25	DAY 170±10	10	0	10	1		Check	2.4		2.4	30.5		30.5
25-003	EF	EF	RNMS1_25	RNMS1_I_25	DAY 0	0	0	0	1		Check	3.2		3.2	22.2		22.2
25-004	EF	EF	RNMS1_25	RNMS1_I_25	DAY 170±10	10	0	10	1		Check	2.1		2.1	32.8		32.8
25-004	EF	EF	RNMS1_25	RNMS1_I_25	DAY 0	0	0	0	1		Check	2.3		2.3	29.8		29.8
25-005	EF	EF	RNMS1_25	RNMS1_I_25	DAY 170±10	10	0	10	1		Check	3.7		3.7	17.2		17.2
25-005	EF	EF	RNMS1_25	RNMS1_I_25	DAY 0	0	0	0	1		Check	3.3		3.3	20		20.0
25-006	EF	EF	RNMS1_25	RNMS1_I_25	DAY 170±10	10	0	10	1		Check	2.9		2.9	26.3		26.3
25-006	EF	EF	RNMS1_25	RNMS1_I_25	DAY 0	0	0	0	1		Check	2.6		2.6	29.9		29.9
25-008	EF	EF	RNMS1_25	RNMS1_I_25	DAY 170±10	10	0	10	1		Check	2		2.0	34.1		34.1
25-008	EF	EF	RNMS1_25	RNMS1_I_25	DAY 0	0	0	0	1		Check	2.3		2.3	29.9		29.9
25-009	EF	EF	RNMS1_25	RNMS1_I_25	DAY 170±10	10	0	10	1		Check	4.8		4.8	11.3		11.3
25-009	EF	EF	RNMS1_25	RNMS1_I_25	DAY 0	0	0	0	1		Check	3.2		3.2	18.4		18.4
25-010	EF	EF	RNMS1_25	RNMS1_I_25	DAY 170±10	10	0	10	1		Check	4		4.0	11.7		11.7
25-010	EF	EF	RNMS1_25	RNMS1_I_25	DAY 0	0	0	0	1		Check	3.8		3.8	12.2		12.2
25-012	EF	EF	RNMS1_25	RNMS1_I_25	DAY 170±10	10	0	10	1		Check	3		3.0	22.5		22.5
25-012	EF	EF	RNMS1_25	RNMS1_I_25	DAY 0	0	0	0	1		Check	2.9		2.9	23.5		23.5
25-013	EF	EF	RNMS1_25	RNMS1_I_25	DAY 170±10	10	0	10	1		Check	3		3.0	24.7		24.7
25-013	EF	EF	RNMS1_25	RNMS1_I_25	DAY 0	0	0	0	1		Check	3.6		3.6	20		20.0
25-014	EF	EF	RNMS1_25	RNMS1_I_25	DAY 170±10	10	0	10	1		Check	3.9		3.9	16.2		16.2
25-014	EF	EF	RNMS1_25	RNMS1_I_25	DAY 0	0	0	0	1		Check	3.6		3.6	18		18.0
25-018	EF	EF	RNMS1_25	RNMS1_I_25	DAY 170±10	10	0	10	1		Check	3.4		3.4	14.7		14.7
25-018	EF	EF	RNMS1_25	RNMS1_I_25	DAY 0	0	0	0	1		Check	2.8		2.8	18		18.0
25-022	EF	EF	RNMS1_25	RNMS1_I_25	DAY 170±10	10	0	10	1		Check	3.8		3.8	16.9		16.9
25-022	EF	EF	RNMS1_25	RNMS1_I_25	DAY 0	0	0	0	1		Check	3.4		3.4	19.4		19.4
25-024	EF	EF	RNMS1_25	RNMS1_I_25	DAY 170±10	10	0	10	1		Check	4.4		4.4	11.1		11.1
25-024	EF	EF	RNMS1_25	RNMS1_I_25	DAY 0	0	0	0	1		Check	2.8		2.8	18.6		18.6
25-029	EF	EF	RNMS1_25	RNMS1_I_25	DAY 170±10	10	0	10	1		Check	4.5		4.5	13.8		13.8
25-029	EF	EF	RNMS1_25	RNMS1_I_25	DAY 0	0	0	0	1		Check	4.6		4.6	13.4		13.4
25-030	EF	EF	RNMS1_25	RNMS1_I_25	DAY 170±10	10	0	10	1		Check	2.8		2.8	19.6		19.6
25-030	EF	EF	RNMS1_25	RNMS1_I_25	DAY 0	0	0	0	1		Check	3		3.0	17.7		17.7
25-031	EF	EF	RNMS1_25	RNMS1_I_25	DAY 170±10	10	0	10	1		Check	3		3.0	22		22.0
25-031	EF	EF	RNMS1_25	RNMS1_I_25	DAY 0	0	0	0	1		Check	2.6		2.6	26.1		26.1
25-032	EF	EF	RNMS1_25	RNMS1_I_25	DAY 170±10	10	0	10	1		Check	2		2.0	26.1		26.1
25-032	EF	EF	RNMS1_25	RNMS1_I_25	DAY 0	0	0	0	1		Check	2.4		2.4	21.5		21.5
25-034	EF	EF	RNMS1_25	RNMS1_I_25	DAY 170±10	10	0	10	1		Check	1.7		1.7	34.3		34.3
25-034	EF	EF	RNMS1_25	RNMS1_I_25	DAY 0	0	0	0	1		Check	2.6		2.6	20.6		20.6
25-035	EF	EF	RNMS1_25	RNMS1_I_25	DAY 170±10	10	0	10	1		Check	2.2		2.2	25.4		25.4
25-035	EF	EF	RNMS1_25	RNMS1_I_25	DAY 0	0	0	0	1		Check	2.6		2.6	20.8		20.8
25-037	EF	EF	RNMS1_25	RNMS1_I_25	DAY 170±10	10	0	10	1		Check	2		2.0	27.9		27.9
25-037	EF	EF	RNMS1_25	RNMS1_I_25	DAY 0	0	0	0	1		Check	2.1		2.1	25.2		25.2
25-039	EF	EF	RNMS1_25	RNMS1_I_25	DAY 170±10	10	0	10	1		Check	3.5		3.5	18.7		18.7
25-039	EF	EF	RNMS1_25	RNMS1_I_25	DAY 0	0	0	0	1		Check	2.8		2.8	24		24.0
25-040	EF	EF	RNMS1_25	RNMS1_I_25	DAY 170±10	10	0	10	1		Check	4.2		4.2	11.4		11.4
25-040	EF	EF	RNMS1_25	RNMS1_I_25	DAY 0	0	0	0	1		Check	4.2		4.2	11.3		11.3
26-001	EF	EF	RNMS1_26	RNMS1_I_26	DAY 170±10	10	0	10	1		Check	1.9		1.9	37		37.0
26-001	EF	EF	RNMS1_26	RNMS1_I_26	DAY 0	0	0	0	1		Check	2.4		2.4	29		29.0
26-002	EF	EF	RNMS1_26	RNMS1_I_26	DAY 170±10	10	0	10	1		Check	2.4		2.4	19		19.0
26-002	EF	EF	RNMS1_26	RNMS1_I_26	DAY 0	0	0	0	1		Check	2.8		2.8	16		16.0
26-005	EF	EF	RNMS1_26	RNMS1_I_26	DAY 170±10	10	0	10	1		Check	1.4		1.4	50		50.0
26-005	EF	EF	RNMS1_26	RNMS1_I_26	DAY 0	0	0	0	1		Check	2.8		2.8	23		23.0
26-009	EF	EF	RNMS1_26	RNMS1_I_26	DAY 170±10	10	0	10	1		Check	3.5		3.5	17		17.0
26-009	EF	EF	RNMS1_26	RNMS1_I_26	DAY 0	0	0	0	1		Check	2.8		2.8	22		22.0
26-011	EF	EF	RNMS1_26	RNMS1_I_26	DAY 170±10	10	0	10	1		Check	1.9		1.9	35		35.0
26-011	EF	EF	RNMS1_26	RNMS1_I_26	DAY 0	0	0	0	1		Check	2.2		2.2	30		30.0
26-012	EF	EF	RNMS1_26	RNMS1_I_26	DAY 170±10	10	0	10	1		Check	2.2		2.2	27		27.0
26-012	EF	EF	RNMS1_26	RNMS1_I_26	DAY 0	0	0	0	1		Check	2		2.0	31		31.0
26-014	EF	EF	RNMS1_26	RNMS1_I_26	DAY 170±10	10	0	10	1		Check	1.6		1.6	41		41.0
26-014	EF	EF	RNMS1_26	RNMS1_I_26	DAY 0	0	0	0	1		Check	2.1		2.1	31		31.0
26-015	EF	EF	RNMS1_26	RNMS1_I_26	DAY 170±10	10	0	10	1		Check	2.8		2.8	22		22.0
26-015	EF	EF	RNMS1_26	RNMS1_I_26	DAY 0	0	0	0	1		Check	3		3.0	20		20.0
26-016	EF	EF	RNMS1_26	RNMS1_I_26	DAY 170±10	10	0	10	1		Check	3.1		3.1	14		14.0
26-016	EF	EF	RNMS1_26	RNMS1_I_26	DAY 0	0	0	0	1		Check	3		3.0	23		23.0
26-017	EF	EF	RNMS1_26	RNMS1_I_26	DAY 170±10	10	0	10	1		Check	2.1		2.1	33		33.0
26-017	EF	EF	RNMS1_26	RNMS1_I_26	DAY 0	0	0	0	1		Check	2.1		2.1	32		32.0
26-018	EF	EF	RNMS1_26	RNMS1_I_26	DAY 170±10	10	0	10	1		Check	1.9		1.9	34		34.0
26-018	EF	EF	RNMS1_26	RNMS1_I_26	DAY 0	0	0	0	1		Check	2.1		2.1	31		31.0
26-019	EF	EF	RNMS1_26	RNMS1_I_26	DAY 170±10	10	0	10	1		Check	2		2.0	34		34.0
26-019	EF	EF	RNMS1_26	RNMS1_I_26	DAY 0	0	0	0	1		Check	2.1		2.1	39		39.0
26-020	EF	EF	RNMS1_26	RNMS1_I_26	DAY 170±10	10	0	10	1		Check	2.3		2.3	29		29.0
26-020	EF	EF	RNMS1_26	RNMS1_I_26	DAY 0	0	0	0	1		Check	2.4		2.4	27		27.0
26-022	EF	EF	RNMS1_26	RNMS1_I_26	DAY 170±10	10	0	10	1		Check	2.9		2.9	16		16.0
26-022	EF	EF	RNMS1_26	RNMS1_I_26	DAY 0	0	0	0	1		Check	2.9		2.9	16		16.0
26-023	EF	EF	RNMS1_26	RNMS1_I_26	DAY 170±10	10	0	10	1		Check	2.3		2.3	29		29.0
26-023	EF	EF	RNMS1_26	RNMS1_I_26	DAY 0	0	0	0	1		Check	2.1		2.1	33		33.0
26-024	EF	EF	RNMS1_26	RNMS1_I_26	DAY 170±10	10	0	10	1		Check	3.2		3.2	20		20.0
26-024	EF	EF	RNMS1_26	RNMS1_I_26	DAY 0	0	0	0	1		Check	2.9		2.9	23		23.0
26-025	EF	EF	RNMS1_26	RNMS1_I_26	DAY 170±10	10	0	10	1		Check	2.2		2.2	22		22.0
26-025	EF	EF	RNMS1_26	RNMS1_I_26	DAY 0	0	0	0	1		Check	3		3.0	29		29.0
26-026	EF	EF	RNMS1_26	RNMS1_I_26	DAY 170±10	10	0	10	1		Check	2		2.0	32		32.0
26-026	EF	EF	RNMS1_26	RNMS1_I_26	DAY 0	0	0	0	1		Check	2.6		2.6	24		24.0
26-027	EF	EF	RNMS1_26	RNMS1_I_26	DAY 170±10	10	0	10	1		Check	1.7		1.7	42		42.0
26-027	EF	EF	RNMS1_26	RNMS1_I_26	DAY 0	0	0	0	1		Check	2		2.0	34		34.0
26-028	EF	EF	RNMS1_26	RNMS1_I_26	DAY 170±10	10	0	10	1		Check	1.7		1.7	39		39.0
26-028	EF	EF	RNMS1_26	RNMS1_I_26	DAY 0	0	0	0	1		Check	2.2		2.2	29		29.0
26-029	EF	EF	RNMS1_26	RNMS1_I_26	DAY 170±10	10	0	10	1		Check	3.8		3.8	17		17.0
26-029	EF	EF	RNMS1_26	RNMS1_I_26	DAY 0	0	0	0	1		Check	3.3		3.3	19		19.0
26-030	EF	EF	RNMS1_26	RNMS1_I_26	DAY 170±10	10	0	10	1		Check	2.5		2.5	25		25.0
26-030	EF	EF	RNMS1_26	RNMS1_I_26	DAY 0	0	0	0	1		Check	2.6		2.6	23		23.0
27-001	EF	EF	RNMS1_27	RNMS1_I_27	DAY 170±10	10	0	10	1		Check	4.6		4.6	10.1		10.1
27-001	EF	EF	RNMS1_27	RNMS1_I_27	DAY 0	0	0	0	1		Check	4.1		4.1	11.3		11.3
27-002	EF	EF	RNMS1_27	RNMS1_I_27	DAY 170±10	10	0	10	1		Check	2.6		2.6	17.3		17.3
27-002	EF	EF	RNMS1_27	RNMS1_I_27	DAY 0	0	0	0	1		Check	3		3.0	15		15.0
27-004	EF	EF	RNMS1_27	RNMS1_I_27	DAY 170±10	10	0	10	1		Check	4.6		4.6	9.9		9.9
27-004	EF	EF	RNMS1_27	RNMS1_I_27	DAY 0	0	0	0	1		Check	3.4		3.4	14.4		14.4
27-005	EF	EF	RNMS1_27	RNMS1_I_27	DAY 170±10	10	0	10	1		Check	3.2		3.2	14.1		14.1
27-005	EF	EF	RNMS1_27	RNMS1_I_27	DAY 0	0	0	0	1		Check	3.4		3.4	13.3		13.3
27-006	EF	EF	RNMS1_27	RNMS1_I_27	DAY 170±10	10	0	10	1		Check	3.6		3.6	13.6		13.6
27-006	EF	EF	RNMS1_27	RNMS1_I_27	DAY 0	0	0	0	1		Check	3.1		3.1	15.7		15.7
27-007	EF	EF	RNMS1_27	RNMS1_I_27	DAY 170±10	10	0	10	1		Check	3.6		3.6	19		19.0
27-007	EF	EF	RNMS1_27	RNMS1_I_27	DAY 0	0	0	0	1		Check	4		4.0	16.7		16.7
27-008	EF	EF	RNMS1_27	RNMS1_I_27	DAY 170±10	10	0	10	1		Check	4.4		4.4	13.8		13.8
27-008	EF	EF	RNMS1_27	RNMS1_I_27	DAY 0	0	0	0	1		Check	4.4		4.4	13.5		13.5
27-009	EF	EF	RNMS1_27	RNMS1_I_27	DAY 170±10	10	0	10	1		Check	2.4		2.4	27.1		27.1
27-009	EF	EF	RNMS1_27	RNMS1_I_27	DAY 0	0	0	0	1		Check	3.2		3.2	19.2		19.2
27-010	EF	EF	RNMS1_27	RNMS1_I_27	DAY 170±10	10	0	10	1		Check	3.4		3.4	18.7		18.7
27-010	EF	EF	RNMS1_27	RNMS1_I_27	DAY 0	0	0	0	1		Check	3.4		3.4	19.2		19.2
27-011	EF	EF	RNMS1_27	RNMS1_I_27	DAY 170±10	10	0	10	1		Check	3.5		3.5	18.5		18.5
27-011	EF	EF	RNMS1_27	RNMS1_I_27	DAY 0	0	0	0	1		Check	3.6		3.6	17.5		17.5
27-013	EF	EF	RNMS1_27	RNMS1_I_27	DAY 170±10	10	0	10	1		Check	4.7		4.7	14.5		14.5
27-013	EF	EF	RNMS1_27	RNMS1_I_27	DAY 0	0	0	0	1		Check	3.9		3.9	17.9		17.9
27-014	EF	EF	RNMS1_27	RNMS1_I_27	DAY 170±10	10	0	10	1		Check	6		6.0	9.9		9.9
27-014	EF	EF	RNMS1_27	RNMS1_I_27	DAY 0	0	0	0	1		Check	4.2		4.2	15.3		15.3
27-015	EF	EF	RNMS1_27	RNMS1_I_27	DAY 170±10	10	0	10	1		Check	3.1		3.1	19.2		19.2
27-015	EF	EF	RNMS1_27	RNMS1_I_27	DAY 0	0	0	0	1		Check	2.8		2.8	22.3		22.3
27-016	EF	EF	RNMS1_27	RNMS1_I_27	DAY 170±10	10	0	10	1		Check	3.6		3.6	17.7		17.7
27-016	EF	EF	RNMS1_27	RNMS1_I_27	DAY 0	0	0	0	1		Check	3		3.0	22		22.0
27-017	EF	EF	RNMS1_27	RNMS1_I_27	DAY 170±10	10	0	10	1		Check	3.7		3.7	17.5		17.5
27-017	EF	EF	RNMS1_27	RNMS1_I_27	DAY 0	0	0	0	1		Check	2.7		2.7	25.1		25.1
27-019	EF	EF	RNMS1_27	RNMS1_I_27	DAY 170±10	10	0	10	1		Check	3.5		3.5	19		19.0
27-019	EF	EF	RNMS1_27	RNMS1_I_27	DAY 0	0	0	0	1		Check	3.4		3.4	19.8		19.8
27-020	EF	EF	RNMS1_27	RNMS1_I_27	DAY 170±10	10	0	10	1		Check	3		3.0	19		19.0
27-020	EF	EF	RNMS1_27	RNMS1_I_27	DAY 0	0	0	0	1		Check	2.5		2.5	23.7		23.7
27-021	EF	EF	RNMS1_27	RNMS1_I_27	DAY 170±10	10	0	10	1		Check	2.7		2.7	17.1		17.1
27-021	EF	EF	RNMS1_27	RNMS1_I_27	DAY 0	0	0	0	1		Check	3		3.0	15.3		15.3
27-022	EF	EF	RNMS1_27	RNMS1_I_27	DAY 170±10	10	0	10	1		Check	3.2		3.2	14		14.0
27-022	EF	EF	RNMS1_27	RNMS1_I_27	DAY 0	0	0	0	1		Check	4		4.0	10.9		10.9
27-023	EF	EF	RNMS1_27	RNMS1_I_27	DAY 170±10	10	0	10	1		Check	3.9		3.9	16		16.0
27-023	EF	EF	RNMS1_27	RNMS1_I_27	DAY 0	0	0	0	1		Check	3.9		3.9	15.9		15.9
27-024	EF	EF	RNMS1_27	RNMS1_I_27	DAY 170±10	10	0	10	1		Check	5.6		5.6	8.1		8.1
27-024	EF	EF	RNMS1_27	RNMS1_I_27	DAY 0	0	0	0	1		Check	3.9		3.9	12.5		12.5
27-026	EF	EF	RNMS1_27	RNMS1_I_27	DAY 170±10	10	0	10	1		Check	5.6		5.6	10.8		10.8
27-026	EF	EF	RNMS1_27	RNMS1_I_27	DAY 0	0	0	0	1		Check	3.6		3.6	17.8		17.8
27-027	EF	EF	RNMS1_27	RNMS1_I_27	DAY 170±10	10	0	10	1		Check	1.3		1.3	67		67.0
27-027	EF	EF	RNMS1_27	RNMS1_I_27	DAY 0	0	0	0	1		Check	2.2		2.2	32.9		32.9
27-028	EF	EF	RNMS1_27	RNMS1_I_27	DAY 170±10	10	0	10	1		Check	2.1		2.1	31.8		31.8
27-028	EF	EF	RNMS1_27	RNMS1_I_27	DAY 0	0	0	0	1		Check	2.2		2.2	30.2		30.2
27-029	EF	EF	RNMS1_27	RNMS1_I_27	DAY 170±10	10	0	10	1		Check	2.5		2.5	18.9		18.9
27-029	EF	EF	RNMS1_27	RNMS1_I_27	DAY 0	0	0	0	1		Check	2.5		2.5	18.8		18.8
27-030	EF	EF	RNMS1_27	RNMS1_I_27	DAY 170±10	10	0	10	1		Check	2.7		2.7	19		19.0
27-030	EF	EF	RNMS1_27	RNMS1_I_27	DAY 0	0	0	0	1		Check	3.1		3.1	16.3		16.3
27-031	EF	EF	RNMS1_27	RNMS1_I_27	DAY 170±10	10	0	10	1		Check	3.3		3.3	18.6		18.6
27-031	EF	EF	RNMS1_27	RNMS1_I_27	DAY 0	0	0	0	1		Check	3.7		3.7	16.4		16.4
27-032	EF	EF	RNMS1_27	RNMS1_I_27	DAY 170±10	10	0	10	1		Check	5.6		5.6	9.9		9.9
27-032	EF	EF	RNMS1_27	RNMS1_I_27	DAY 0	0	0	0	1		Check	3.8		3.8	15.8		15.8
27-033	EF	EF	RNMS1_27	RNMS1_I_27	DAY 170±10	10	0	10	1		Check	2.1		2.1	23.6		23.6
27-033	EF	EF	RNMS1_27	RNMS1_I_27	DAY 0	0	0	0	1		Check	2.4		2.4	20.9		20.9
27-034	EF	EF	RNMS1_27	RNMS1_I_27	DAY 170±10	10	0	10	1		Check	2		2.0	34.5		34.5
27-034	EF	EF	RNMS1_27	RNMS1_I_27	DAY 0	0	0	0	1		Check	2.1		2.1	32.5		32.5
27-035	EF	EF	RNMS1_27	RNMS1_I_27	DAY 170±10	10	0	10	1		Check	2		2.0	37.8		37.8
27-035	EF	EF	RNMS1_27	RNMS1_I_27	DAY 0	0	0	0	1		Check	2		2.0	36.3		36.3
27-036	EF	EF	RNMS1_27	RNMS1_I_27	DAY 170±10	10	0	10	1		Check	3.6		3.6	12.5		12.5
27-036	EF	EF	RNMS1_27	RNMS1_I_27	DAY 0	0	0	0	1		Check	2.5		2.5	18.4		18.4
27-037	EF	EF	RNMS1_27	RNMS1_I_27	DAY 170±10	10	0	10	1		Check	2.8		2.8	23.1		23.1
27-037	EF	EF	RNMS1_27	RNMS1_I_27	DAY 0	0	0	0	1		Check	3		3.0	20.9		20.9
27-039	EF	EF	RNMS1_27	RNMS1_I_27	DAY 170±10	10	0	10	1		Check	2.3		2.3	22.1		22.1
27-039	EF	EF	RNMS1_27	RNMS1_I_27	DAY 0	0	0	0	1		Check	2.5		2.5	20.2		20.2
27-041	EF	EF	RNMS1_27	RNMS1_I_27	DAY 170±10	10	0	10	1		Check	3.2		3.2	18.8		18.8
27-041	EF	EF	RNMS1_27	RNMS1_I_27	DAY 0	0	0	0	1		Check	2.5		2.5	25.6		25.6
27-042	EF	EF	RNMS1_27	RNMS1_I_27	DAY 170±10	10	0	10	1		Check	4.3		4.3	9.8		9.8
27-042	EF	EF	RNMS1_27	RNMS1_I_27	DAY 0	0	0	0	1		Check	3.6		3.6	12.2		12.2
27-043	EF	EF	RNMS1_27	RNMS1_I_27	DAY 170±10	10	0	10	1		Check	3.3		3.3	13.9		13.9
27-043	EF	EF	RNMS1_27	RNMS1_I_27	DAY 0	0	0	0	1		Check	3.1		3.1	15.1		15.1
27-044	EF	EF	RNMS1_27	RNMS1_I_27	DAY 170±10	10	0	10	1		Check	2.3		2.3	29.8		29.8
27-044	EF	EF	RNMS1_27	RNMS1_I_27	DAY 0	0	0	0	1		Check	2.5		2.5	27.2		27.2
27-045	EF	EF	RNMS1_27	RNMS1_I_27	DAY 170±10	10	0	10	1		Check	2.3		2.3	27.9		27.9
27-045	EF	EF	RNMS1_27	RNMS1_I_27	DAY 0	0	0	0	1		Check	2.8		2.8	22.1		22.1
27-047	EF	EF	RNMS1_27	RNMS1_I_27	DAY 170±10	10	0	10	1		Check	2.1		2.1	32.5		32.5
27-047	EF	EF	RNMS1_27	RNMS1_I_27	DAY 0	0	0	0	1		Check	2.5		2.5	25.4		25.4
27-048	EF	EF	RNMS1_27	RNMS1_I_27	DAY 170±10	10	0	10	1		Check	2.9		2.9	16		16.0
27-048	EF	EF	RNMS1_27	RNMS1_I_27	DAY 0	0	0	0	1		Check	3.4		3.4	13.1		13.1
27-049	EF	EF	RNMS1_27	RNMS1_I_27	DAY 170±10	10	0	10	1		Check	2.8		2.8	23.6		23.6
27-049	EF	EF	RNMS1_27	RNMS1_I_27	DAY 0	0	0	0	1		Check	3.5		3.5	18.3		18.3
27-050	EF	EF	RNMS1_27	RNMS1_I_27	DAY 170±10	10	0	10	1		Check	2.1		2.1	25.5		25.5
27-050	EF	EF	RNMS1_27	RNMS1_I_27	DAY 0	0	0	0	1		Check	2.3		2.3	22.4		22.4
27-054	EF	EF	RNMS1_27	RNMS1_I_27	DAY 170±10	10	0	10	1		Check	2		2.0	33.1		33.1
27-054	EF	EF	RNMS1_27	RNMS1_I_27	DAY 0	0	0	0	1		Check	2		2.0	31.4		31.4
27-057	EF	EF	RNMS1_27	RNMS1_I_27	DAY 170±10	10	0	10	1		Check	7		7.0	6.2		6.2
27-057	EF	EF	RNMS1_27	RNMS1_I_27	DAY 0	0	0	0	1		Check	3.4		3.4	14.4		14.4
28-001	EF	EF	RNMS1_28	RNMS1_I_28	DAY 170±10	10	0	10	1		Check	3.1		3.1	21		21.0
28-001	EF	EF	RNMS1_28	RNMS1_I_28	DAY 0	0	0	0	1		Check	2.8		2.8	24		24.0
28-002	EF	EF	RNMS1_28	RNMS1_I_28	DAY 170±10	10	0	10	1		Check	2.8		2.8	19		19.0
28-002	EF	EF	RNMS1_28	RNMS1_I_28	DAY 0	0	0	0	1		Check	2.3		2.3	19		19.0
28-003	EF	EF	RNMS1_28	RNMS1_I_28	DAY 170±10	10	0	10	1		Check	4.1		4.1	9		9.0
28-003	EF	EF	RNMS1_28	RNMS1_I_28	DAY 0	0	0	0	1		Check	3.4		3.4	12		12.0
28-004	EF	EF	RNMS1_28	RNMS1_I_28	DAY 170±10	10	0	10	1		Check	3.4		3.4	15		15.0
28-004	EF	EF	RNMS1_28	RNMS1_I_28	DAY 0	0	0	0	1		Check	2.3		2.3	31		31.0
28-005	EF	EF	RNMS1_28	RNMS1_I_28	DAY 170±10	10	0	10	1		Check	3.2		3.2	13		13.0
28-005	EF	EF	RNMS1_28	RNMS1_I_28	DAY 0	0	0	0	1		Check	3.2		3.2	13		13.0
28-006	EF	EF	RNMS1_28	RNMS1_I_28	DAY 170±10	10	0	10	1		Check	3.9		3.9	11		11.0
28-006	EF	EF	RNMS1_28	RNMS1_I_28	DAY 0	0	0	0	1		Check	4		4.0	10		10.0
28-007	EF	EF	RNMS1_28	RNMS1_I_28	DAY 170±10	10	0	10	1		Check	3.9		3.9	15		15.0
28-007	EF	EF	RNMS1_28	RNMS1_I_28	DAY 0	0	0	0	1		Check	3.5		3.5	17		17.0
28-008	EF	EF	RNMS1_28	RNMS1_I_28	DAY 170±10	10	0	10	1		Check	5.8		5.8	10		10.0
28-008	EF	EF	RNMS1_28	RNMS1_I_28	DAY 0	0	0	0	1		Check	4.9		4.9	12		12.0
28-009	EF	EF	RNMS1_28	RNMS1_I_28	DAY 170±10	10	0	10	1		Check	2.1		2.1	23		23.0
28-009	EF	EF	RNMS1_28	RNMS1_I_28	DAY 0	0	0	0	1		Check	2.1		2.1	23		23.0
28-010	EF	EF	RNMS1_28	RNMS1_I_28	DAY 170±10	10	0	10	1		Check	4.7		4.7	9		9.0
28-010	EF	EF	RNMS1_28	RNMS1_I_28	DAY 0	0	0	0	1		Check	3.2	3.24	3.24	13		13.0
28-011	EF	EF	RNMS1_28	RNMS1_I_28	DAY 170±10	10	0	10	1		Check	2.1		2.1	23		23.0
28-011	EF	EF	RNMS1_28	RNMS1_I_28	DAY 0	0	0	0	1		Check	2.1		2.1	23		23.0
28-012	EF	EF	RNMS1_28	RNMS1_I_28	DAY 170±10	10	0	10	1		Check	3.6		3.6	17		17.0
28-012	EF	EF	RNMS1_28	RNMS1_I_28	DAY 0	0	0	0	1		Check	3.5		3.5	17		17.0
28-014	EF	EF	RNMS1_28	RNMS1_I_28	DAY 170±10	10	0	10	1		Check	2.5		2.5	25		25.0
28-014	EF	EF	RNMS1_28	RNMS1_I_28	DAY 0	0	0	0	1		Check	2.4		2.4	27		27.0
28-015	EF	EF	RNMS1_28	RNMS1_I_28	DAY 170±10	10	0	10	1		Check	2.8		2.8	14		14.0
28-015	EF	EF	RNMS1_28	RNMS1_I_28	DAY 0	0	0	0	1		Check	2.8		2.8	17		17.0
28-016	EF	EF	RNMS1_28	RNMS1_I_28	DAY 170±10	10	0	10	1		Check	2.4		2.4	24		24.0
28-016	EF	EF	RNMS1_28	RNMS1_I_28	DAY 0	0	0	0	1		Check	2.2		2.2	28		28.0
28-017	EF	EF	RNMS1_28	RNMS1_I_28	DAY 170±10	10	0	10	1		Check	2.2		2.2	19		19.0
28-017	EF	EF	RNMS1_28	RNMS1_I_28	DAY 0	0	0	0	1		Check	2.3	2.28	2.28	19		19.0
28-018	EF	EF	RNMS1_28	RNMS1_I_28	DAY 170±10	10	0	10	1		Check	4.6		4.6	14		14.0
28-018	EF	EF	RNMS1_28	RNMS1_I_28	DAY 0	0	0	0	1		Check	4.6		4.6	14		14.0
28-019	EF	EF	RNMS1_28	RNMS1_I_28	DAY 170±10	10	0	10	1		Check	2.3		2.3	18		18.0
28-019	EF	EF	RNMS1_28	RNMS1_I_28	DAY 0	0	0	0	1		Check	2.2		2.2	20		20.0
28-020	EF	EF	RNMS1_28	RNMS1_I_28	DAY 170±10	10	0	10	1		Check	4.1		4.1	10		10.0
28-020	EF	EF	RNMS1_28	RNMS1_I_28	DAY 0	0	0	0	1		Check	4.2		4.2	10		10.0
28-021	EF	EF	RNMS1_28	RNMS1_I_28	DAY 170±10	10	0	10	1		Check	4.2		4.2	16		16.0
28-021	EF	EF	RNMS1_28	RNMS1_I_28	DAY 0	0	0	0	1		Check	4.1		4.1	17		17.0
28-022	EF	EF	RNMS1_28	RNMS1_I_28	DAY 170±10	10	0	10	1		Check	4.6		4.6	12		12.0
28-022	EF	EF	RNMS1_28	RNMS1_I_28	DAY 0	0	0	0	1		Check	4.4		4.4	14		14.0
28-023	EF	EF	RNMS1_28	RNMS1_I_28	DAY 170±10	10	0	10	1		Check	2.2		2.2	22		22.0
28-023	EF	EF	RNMS1_28	RNMS1_I_28	DAY 0	0	0	0	1		Check	2.5		2.5	22		22.0
28-024	EF	EF	RNMS1_28	RNMS1_I_28	DAY 170±10	10	0	10	1		Check	2.5		2.5	26		26.0
28-024	EF	EF	RNMS1_28	RNMS1_I_28	DAY 0	0	0	0	1		Check	2.1		2.1	33		33.0
28-025	EF	EF	RNMS1_28	RNMS1_I_28	DAY 170±10	10	0	10	1		Check	5.5		5.5	8		8.0
28-025	EF	EF	RNMS1_28	RNMS1_I_28	DAY 0	0	0	0	1		Check	3.9		3.9	12		12.0
28-026	EF	EF	RNMS1_28	RNMS1_I_28	DAY 170±10	10	0	10	1		Check	5.7		5.7	8		8.0
28-026	EF	EF	RNMS1_28	RNMS1_I_28	DAY 0	0	0	0	1		Check	4.4		4.4	10		10.0
28-027	EF	EF	RNMS1_28	RNMS1_I_28	DAY 170±10	10	0	10	1		Check	7.7		7.7	8		8.0
28-027	EF	EF	RNMS1_28	RNMS1_I_28	DAY 0	0	0	0	1		Check	4.7		4.7	13		13.0
28-028	EF	EF	RNMS1_28	RNMS1_I_28	DAY 170±10	10	0	10	1		Check	2.7		2.7	24		24.0
28-028	EF	EF	RNMS1_28	RNMS1_I_28	DAY 0	0	0	0	1		Check	2.5		2.5	28		28.0
28-029	EF	EF	RNMS1_28	RNMS1_I_28	DAY 170±10	10	0	10	1		Check	2.1		2.1	23		23.0
28-029	EF	EF	RNMS1_28	RNMS1_I_28	DAY 0	0	0	0	1		Check	2.1		2.1	23		23.0
28-030	EF	EF	RNMS1_28	RNMS1_I_28	DAY 170±10	10	0	10	1		Check	2.4		2.4	19		19.0
28-030	EF	EF	RNMS1_28	RNMS1_I_28	DAY 0	0	0	0	1		Check	2		2.0	25		25.0
28-031	EF	EF	RNMS1_28	RNMS1_I_28	DAY 170±10	10	0	10	1		Check	2.1		2.1	34		34.0
28-031	EF	EF	RNMS1_28	RNMS1_I_28	DAY 0	0	0	0	1		Check	3.1		3.1	21		21.0
28-032	EF	EF	RNMS1_28	RNMS1_I_28	DAY 170±10	10	0	10	1		Check	3.1		3.1	20		20.0
28-032	EF	EF	RNMS1_28	RNMS1_I_28	DAY 0	0	0	0	1		Check	3		3.0	24		24.0
28-033	EF	EF	RNMS1_28	RNMS1_I_28	DAY 170±10	10	0	10	1		Check	2.1		2.1	23		23.0
28-033	EF	EF	RNMS1_28	RNMS1_I_28	DAY 0	0	0	0	1		Check	3.5		3.5	12		12.0
28-034	EF	EF	RNMS1_28	RNMS1_I_28	DAY 170±10	10	0	10	1		Check	1.8		1.8	38		38.0
28-034	EF	EF	RNMS1_28	RNMS1_I_28	DAY 0	0	0	0	1		Check	2.2		2.2	29		29.0
28-035	EF	EF	RNMS1_28	RNMS1_I_28	DAY 170±10	10	0	10	1		Check	4		4.0	10		10.0
28-035	EF	EF	RNMS1_28	RNMS1_I_28	DAY 0	0	0	0	1		Check	3.9		3.9	10		10.0
28-036	EF	EF	RNMS1_28	RNMS1_I_28	DAY 170±10	10	0	10	1		Check	2		2.0	31		31.0
28-036	EF	EF	RNMS1_28	RNMS1_I_28	DAY 0	0	0	0	1		Check	2.3		2.3	30		30.0
28-037	EF	EF	RNMS1_28	RNMS1_I_28	DAY 170±10	10	0	10	1		Check	4.5		4.5	9		9.0
28-037	EF	EF	RNMS1_28	RNMS1_I_28	DAY 0	0	0	0	1		Check	4.5		4.5	9		9.0
28-038	EF	EF	RNMS1_28	RNMS1_I_28	DAY 170±10	10	0	10	1		Check	2.1		2.1	21		21.0
28-038	EF	EF	RNMS1_28	RNMS1_I_28	DAY 0	0	0	0	1		Check	2.3		2.3	20		20.0
28-039	EF	EF	RNMS1_28	RNMS1_I_28	DAY 170±10	10	0	10	1		Check	3.1		3.1	19		19.0
28-039	EF	EF	RNMS1_28	RNMS1_I_28	DAY 0	0	0	0	1		Check	2.4		2.4	26		26.0
28-040	EF	EF	RNMS1_28	RNMS1_I_28	DAY 170±10	10	0	10	1		Check	3.3		3.3	20		20.0
28-040	EF	EF	RNMS1_28	RNMS1_I_28	DAY 0	0	0	0	1		Check	2.9		2.9	23		23.0
28-041	EF	EF	RNMS1_28	RNMS1_I_28	DAY 170±10	10	0	10	1		Check	2.8		2.8	24		24.0
28-041	EF	EF	RNMS1_28	RNMS1_I_28	DAY 0	0	0	0	1		Check	2.2		2.2	32		32.0
28-042	EF	EF	RNMS1_28	RNMS1_I_28	DAY 170±10	10	0	10	1		Check	2		2.0	26		26.0
28-042	EF	EF	RNMS1_28	RNMS1_I_28	DAY 0	0	0	0	1		Check	2.1		2.1	26		26.0
28-043	EF	EF	RNMS1_28	RNMS1_I_28	DAY 170±10	10	0	10	1		Check	3.1		3.1	22		22.0
28-043	EF	EF	RNMS1_28	RNMS1_I_28	DAY 0	0	0	0	1		Check	2.1		2.1	36		36.0
28-044	EF	EF	RNMS1_28	RNMS1_I_28	DAY 170±10	10	0	10	1		Check	5.1		5.1	12		12.0
28-044	EF	EF	RNMS1_28	RNMS1_I_28	DAY 0	0	0	0	1		Check	4.4		4.4	14		14.0
28-045	EF	EF	RNMS1_28	RNMS1_I_28	DAY 170±10	10	0	10	1		Check	2.1		2.1	30		30.0
28-045	EF	EF	RNMS1_28	RNMS1_I_28	DAY 0	0	0	0	1		Check	2		2.0	30		30.0
28-046	EF	EF	RNMS1_28	RNMS1_I_28	DAY 170±10	10	0	10	1		Check	2		2.0	24		24.0
28-046	EF	EF	RNMS1_28	RNMS1_I_28	DAY 0	0	0	0	1		Check	2.1		2.1	23		23.0
28-047	EF	EF	RNMS1_28	RNMS1_I_28	DAY 170±10	10	0	10	1		Check	3.3		3.3	22		22.0
28-047	EF	EF	RNMS1_28	RNMS1_I_28	DAY 0	0	0	0	1		Check	3.4		3.4	20		20.0
28-048	EF	EF	RNMS1_28	RNMS1_I_28	DAY 170±10	10	0	10	1		Check	1.9		1.9	37		37.0
28-048	EF	EF	RNMS1_28	RNMS1_I_28	DAY 0	0	0	0	1		Check	2.1		2.1	31		31.0
28-049	EF	EF	RNMS1_28	RNMS1_I_28	DAY 170±10	10	0	10	1		Check	2.5		2.5	24		24.0
28-049	EF	EF	RNMS1_28	RNMS1_I_28	DAY 0	0	0	0	1		Check	2.1		2.1	32		32.0
28-050	EF	EF	RNMS1_28	RNMS1_I_28	DAY 170±10	10	0	10	1		Check	1.8		1.8	26		26.0
28-050	EF	EF	RNMS1_28	RNMS1_I_28	DAY 0	0	0	0	1		Check	2.1		2.1	23		23.0
28-051	EF	EF	RNMS1_28	RNMS1_I_28	DAY 170±10	10	0	10	1		Check	4.4		4.4	12		12.0
28-051	EF	EF	RNMS1_28	RNMS1_I_28	DAY 0	0	0	0	1		Check	3.6		3.6	16		16.0
28-052	EF	EF	RNMS1_28	RNMS1_I_28	DAY 170±10	10	0	10	1		Check	2.8		2.8	22		22.0
28-052	EF	EF	RNMS1_28	RNMS1_I_28	DAY 0	0	0	0	1		Check	2.6		2.6	25		25.0
28-053	EF	EF	RNMS1_28	RNMS1_I_28	DAY 170±10	10	0	10	1		Check	2.5		2.5	17		17.0
28-053	EF	EF	RNMS1_28	RNMS1_I_28	DAY 0	0	0	0	1		Check	2.8		2.8	15		15.0
28-054	EF	EF	RNMS1_28	RNMS1_I_28	DAY 170±10	10	0	10	1		Check	2.1		2.1	22		22.0
28-054	EF	EF	RNMS1_28	RNMS1_I_28	DAY 0	0	0	0	1		Check	2.6		2.6	17		17.0
30-005	EF	EF	RNMS1_30	RNMS1_I_30	DAY 170±10	10	0	10	1		Check	2.2		2.2	28.9		28.9
30-005	EF	EF	RNMS1_30	RNMS1_I_30	DAY 0	0	0	0	1		Check	2.3		2.3	21.4		21.4
30-007	EF	EF	RNMS1_30	RNMS1_I_30	DAY 170±10	10	0	10	1		Check	2.5		2.5	25.6		25.6
30-007	EF	EF	RNMS1_30	RNMS1_I_30	DAY 0	0	0	0	1		Check	2.7		2.7	23		23.0
30-010	EF	EF	RNMS1_30	RNMS1_I_30	DAY 170±10	10	0	10	1		Check	4.2		4.2	15		15.0
30-010	EF	EF	RNMS1_30	RNMS1_I_30	DAY 0	0	0	0	1		Check	3.6		3.6	17.5		17.5
30-014	EF	EF	RNMS1_30	RNMS1_I_30	DAY 170±10	10	0	10	1		Check	2.3		2.3	27.8		27.8
30-014	EF	EF	RNMS1_30	RNMS1_I_30	DAY 0	0	0	0	1		Check	2.4		2.4	25.8		25.8
30-015	EF	EF	RNMS1_30	RNMS1_I_30	DAY 170±10	10	0	10	1		Check	6.2		6.2	9.5		9.5
30-015	EF	EF	RNMS1_30	RNMS1_I_30	DAY 0	0	0	0	1		Check	4.4		4.4	14.2		14.2
30-018	EF	EF	RNMS1_30	RNMS1_I_30	DAY 170±10	10	0	10	1		Check	1.8		1.8	36.2		36.2
30-018	EF	EF	RNMS1_30	RNMS1_I_30	DAY 0	0	0	0	1		Check	2.1		2.1	30.7		30.7
30-022	EF	EF	RNMS1_30	RNMS1_I_30	DAY 170±10	10	0	10	1		Check	2.2		2.2	32.2		32.2
30-022	EF	EF	RNMS1_30	RNMS1_I_30	DAY 0	0	0	0	1		Check	2.3		2.3	30.5		30.5
30-024	EF	EF	RNMS1_30	RNMS1_I_30	DAY 170±10	10	0	10	1		Check	2.4		2.4	20.2		20.2
30-024	EF	EF	RNMS1_30	RNMS1_I_30	DAY 0	0	0	0	1		Check	2.2		2.2	22		22.0
30-025	EF	EF	RNMS1_30	RNMS1_I_30	DAY 170±10	10	0	10	1		Check	3		3.0	16.7		16.7
30-025	EF	EF	RNMS1_30	RNMS1_I_30	DAY 0	0	0	0	1		Check	2.5		2.5	20.7		20.7
30-026	EF	EF	RNMS1_30	RNMS1_I_30	DAY 170±10	10	0	10	1		Check	2.1		2.1	33.7		33.7
30-026	EF	EF	RNMS1_30	RNMS1_I_30	DAY 0	0	0	0	1		Check	2.1		2.1	33		33.0
30-028	EF	EF	RNMS1_30	RNMS1_I_30	DAY 170±10	10	0	10	1		Check	6.3		6.3	10.5		10.5
30-028	EF	EF	RNMS1_30	RNMS1_I_30	DAY 0	0	0	0	1		Check	4.5		4.5	15.5		15.5
30-029	EF	EF	RNMS1_30	RNMS1_I_30	DAY 170±10	10	0	10	1		Check	2.9		2.9	23.4		23.4
30-029	EF	EF	RNMS1_30	RNMS1_I_30	DAY 0	0	0	0	1		Check	2.7		2.7	24.4		24.4
30-030	EF	EF	RNMS1_30	RNMS1_I_30	DAY 170±10	10	0	10	1		Check	2.4		2.4	28.1		28.1
30-030	EF	EF	RNMS1_30	RNMS1_I_30	DAY 0	0	0	0	1		Check	2.3		2.3	29		29.0
30-032	EF	EF	RNMS1_30	RNMS1_I_30	DAY 170±10	10	0	10	1		Check	3.2		3.2	14.3		14.3
30-032	EF	EF	RNMS1_30	RNMS1_I_30	DAY 0	0	0	0	1		Check	2.7		2.7	17.7		17.7
30-033	EF	EF	RNMS1_30	RNMS1_I_30	DAY 170±10	10	0	10	1		Check	5.2		5.2	11.3		11.3
30-033	EF	EF	RNMS1_30	RNMS1_I_30	DAY 0	0	0	0	1		Check	3.9		3.9	15.8		15.8
30-034	EF	EF	RNMS1_30	RNMS1_I_30	DAY 170±10	10	0	10	1		Check	3.3		3.3	18.6		18.6
30-034	EF	EF	RNMS1_30	RNMS1_I_30	DAY 0	0	0	0	1		Check	3.5		3.5	17.8		17.8
30-037	EF	EF	RNMS1_30	RNMS1_I_30	DAY 170±10	10	0	10	1		Check	3.3		3.3	19.6		19.6
30-037	EF	EF	RNMS1_30	RNMS1_I_30	DAY 0	0	0	0	1		Check	2.8		2.8	23.1		23.1
30-038	EF	EF	RNMS1_30	RNMS1_I_30	DAY 170±10	10	0	10	1		Check	3.4		3.4	17.9		17.9
30-038	EF	EF	RNMS1_30	RNMS1_I_30	DAY 0	0	0	0	1		Check	3.9		3.9	15.5		15.5
30-039	EF	EF	RNMS1_30	RNMS1_I_30	DAY 170±10	10	0	10	1		Check	3.4		3.4	18.6		18.6
30-039	EF	EF	RNMS1_30	RNMS1_I_30	DAY 0	0	0	0	1		Check	3.6		3.6	17.5		17.5
30-040	EF	EF	RNMS1_30	RNMS1_I_30	DAY 170±10	10	0	10	1		Check	3.6		3.6	12.1		12.1
30-040	EF	EF	RNMS1_30	RNMS1_I_30	DAY 0	0	0	0	1		Check	3.4		3.4	13.3		13.3
30-041	EF	EF	RNMS1_30	RNMS1_I_30	DAY 170±10	10	0	10	1		Check	2.6		2.6	18.6		18.6
30-041	EF	EF	RNMS1_30	RNMS1_I_30	DAY 0	0	0	0	1		Check	2.3		2.3	21.3		21.3
30-044	EF	EF	RNMS1_30	RNMS1_I_30	DAY 170±10	10	0	10	1		Check	2.1		2.1	30.4		30.4
30-044	EF	EF	RNMS1_30	RNMS1_I_30	DAY 0	0	0	0	1		Check	2.5		2.5	24.9		24.9
30-045	EF	EF	RNMS1_30	RNMS1_I_30	DAY 170±10	10	0	10	1		Check	2.1		2.1	33.7		33.7
30-045	EF	EF	RNMS1_30	RNMS1_I_30	DAY 0	0	0	0	1		Check	2		2.0	34.2		34.2
31-001	EF	EF	RNMS1_31	RNMS1_I_31	DAY 170±10	10	0	10	1		Check	2.4		2.4	25.6		25.6
31-001	EF	EF	RNMS1_31	RNMS1_I_31	DAY 0	0	0	0	1		Check	2.1		2.1	30.3		30.3
31-005	EF	EF	RNMS1_31	RNMS1_I_31	DAY 170±10	10	0	10	1		Check	2.4		2.4	28.4		28.4
31-005	EF	EF	RNMS1_31	RNMS1_I_31	DAY 0	0	0	0	1		Check	2.3		2.3	41.1		41.1
31-006	EF	EF	RNMS1_31	RNMS1_I_31	DAY 170±10	10	0	10	1		Check	6.7		6.7	6.8		6.8
31-006	EF	EF	RNMS1_31	RNMS1_I_31	DAY 0	0	0	0	1		Check	4		4.0	20		20.0
31-007	EF	EF	RNMS1_31	RNMS1_I_31	DAY 170±10	10	0	10	1		Check	2.4		2.4	18.7		18.7
31-007	EF	EF	RNMS1_31	RNMS1_I_31	DAY 0	0	0	0	1		Check	3.3		3.3	12.8		12.8
31-009	EF	EF	RNMS1_31	RNMS1_I_31	DAY 170±10	10	0	10	1		Check	4.4		4.4	8.8		8.8
31-009	EF	EF	RNMS1_31	RNMS1_I_31	DAY 0	0	0	0	1		Check	3.8		3.8	10.6		10.6
31-010	EF	EF	RNMS1_31	RNMS1_I_31	DAY 170±10	10	0	10	1		Check	5.4		5.4	9.8		9.8
31-010	EF	EF	RNMS1_31	RNMS1_I_31	DAY 0	0	0	0	1		Check	4.3		4.3	13.4		13.4
31-012	EF	EF	RNMS1_31	RNMS1_I_31	DAY 170±10	10	0	10	1		Check	3		3.0	18.8		18.8
31-012	EF	EF	RNMS1_31	RNMS1_I_31	DAY 0	0	0	0	1		Check	2.3		2.3	26		26.0
31-013	EF	EF	RNMS1_31	RNMS1_I_31	DAY 170±10	10	0	10	1		Check	2.1		2.1	22		22.0
31-013	EF	EF	RNMS1_31	RNMS1_I_31	DAY 0	0	0	0	1		Check	2.3		2.3	19.8		19.8
31-014	EF	EF	RNMS1_31	RNMS1_I_31	DAY 170±10	10	0	10	1		Check	2.9		2.9	14.4		14.4
31-014	EF	EF	RNMS1_31	RNMS1_I_31	DAY 0	0	0	0	1		Check	2.9		2.9	14.5		14.5
31-016	EF	EF	RNMS1_31	RNMS1_I_31	DAY 170±10	10	0	10	1		Check	1.5		1.5	41.8		41.8
31-016	EF	EF	RNMS1_31	RNMS1_I_31	DAY 0	0	0	0	1		Check	2		2.0	30.4		30.4
31-019	EF	EF	RNMS1_31	RNMS1_I_31	DAY 170±10	10	0	10	1		Check	3.1		3.1	21.3		21.3
31-019	EF	EF	RNMS1_31	RNMS1_I_31	DAY 0	0	0	0	1		Check	2.9		2.9	23.1		23.1
31-020	EF	EF	RNMS1_31	RNMS1_I_31	DAY 170±10	10	0	10	1		Check	3.2		3.2	19		19.0
31-020	EF	EF	RNMS1_31	RNMS1_I_31	DAY 0	0	0	0	1		Check	2.7		2.7	23.3		23.3
31-021	EF	EF	RNMS1_31	RNMS1_I_31	DAY 170±10	10	0	10	1		Check	2.6		2.6	20.3		20.3
31-021	EF	EF	RNMS1_31	RNMS1_I_31	DAY 0	0	0	0	1		Check	2.1		2.1	26.2		26.2
31-022	EF	EF	RNMS1_31	RNMS1_I_31	DAY 170±10	10	0	10	1		Check	2.9		2.9	21.5		21.5
31-022	EF	EF	RNMS1_31	RNMS1_I_31	DAY 0	0	0	0	1		Check	2.3		2.3	28.7		28.7
31-023	EF	EF	RNMS1_31	RNMS1_I_31	DAY 170±10	10	0	10	1		Check	2.5		2.5	27		27.0
31-023	EF	EF	RNMS1_31	RNMS1_I_31	DAY 0	0	0	0	1		Check	2.3		2.3	30.1		30.1
31-024	EF	EF	RNMS1_31	RNMS1_I_31	DAY 170±10	10	0	10	1		Check	1.6		1.6	41.8		41.8
31-024	EF	EF	RNMS1_31	RNMS1_I_31	DAY 0	0	0	0	1		Check	2		2.0	31.9		31.9
31-025	EF	EF	RNMS1_31	RNMS1_I_31	DAY 170±10	10	0	10	1		Check	2.3		2.3	23		23.0
31-025	EF	EF	RNMS1_31	RNMS1_I_31	DAY 0	0	0	0	1		Check	2.7		2.7	18.9		18.9
31-026	EF	EF	RNMS1_31	RNMS1_I_31	DAY 170±10	10	0	10	1		Check	2.4		2.4	37.4		37.4
31-026	EF	EF	RNMS1_31	RNMS1_I_31	DAY 0	0	0	0	1		Check	2.3		2.3	26.9		26.9
31-027	EF	EF	RNMS1_31	RNMS1_I_31	DAY 170±10	10	0	10	1		Check	2.2		2.2	30		30.0
31-027	EF	EF	RNMS1_31	RNMS1_I_31	DAY 0	0	0	0	1		Check	2.1		2.1	30.1		30.1
31-028	EF	EF	RNMS1_31	RNMS1_I_31	DAY 170±10	10	0	10	1		Check	4.5		4.5	9.1		9.1
31-028	EF	EF	RNMS1_31	RNMS1_I_31	DAY 0	0	0	0	1		Check	2.9		2.9	15.6		15.6
31-029	EF	EF	RNMS1_31	RNMS1_I_31	DAY 170±10	10	0	10	1		Check	2.9		2.9	19.3		19.3
31-029	EF	EF	RNMS1_31	RNMS1_I_31	DAY 0	0	0	0	1		Check	2.9		2.9	19.3		19.3
31-030	EF	EF	RNMS1_31	RNMS1_I_31	DAY 170±10	10	0	10	1		Check	3.1		3.1	21.4		21.4
31-030	EF	EF	RNMS1_31	RNMS1_I_31	DAY 0	0	0	0	1		Check	3		3.0	22.5		22.5
